# Supplementary material for: INO80 regulates chromatin accessibility to facilitate suppression of sex-linked gene expression during mouse spermatogenesis
Source: PLoS Genet. 2024 Oct 15;20(10):e1011431. doi: 10.1371/journal.pgen.1011431 (PMC11508167; doi:10.1371/journal.pgen.1011431)
Supplement: S1 Table — (XLSX) [file pgen.1011431.s007.xlsx]

## Sheet: MDC1_peaks
chr1	7397661	7397900
chr1	24612526	24613151
chr1	33091360	33091633
chr1	37864965	37865295
chr1	39535579	39535782
chr1	51478371	51478564
chr1	52113744	52113940
chr1	75317651	75318011
chr1	89070102	89070373
chr1	92180305	92180541
chr1	127773893	127774126
chr1	131527387	131527815
chr1	135284964	135285186
chr1	165460467	165461192
chr1	186117052	186117249
chr10	5805534	5805902
chr10	59951861	59952049
chr10	60367824	60368066
chr10	79984936	79985228
chr10	81320409	81320902
chr10	86705647	86705944
chr10	99193741	99193978
chr10	119239947	119240186
chr11	3187316	3187517
chr11	6291888	6292100
chr11	20631723	20631954
chr11	23255713	23255957
chr11	25516016	25516222
chr11	25516498	25517605
chr11	53430893	53431183
chr11	60352916	60353165
chr11	61175137	61175330
chr11	69094821	69095066
chr11	69672346	69672553
chr11	70562518	70562741
chr11	70647300	70647522
chr11	70970101	70970447
chr11	71019276	71019584
chr11	75531848	75532111
chr11	76406749	76407088
chr11	87108888	87109203
chr11	88086911	88087140
chr11	95309847	95310192
chr11	100319675	100319947
chr11	106084236	106084469
chr11	116087039	116087242
chr11	121236779	121237136
chr12	40892243	40893752
chr12	44210102	44210344
chr12	44269185	44269420
chr12	84451125	84451402
chr12	87147657	87147893
chr12	87388429	87388631
chr12	88360617	88360845
chr12	100725182	100725397
chr12	116280660	116280882
chr13	17694724	17695073
chr13	22042881	22043125
chr13	53252036	53252241
chr13	53847987	53848202
chr13	58031699	58031890
chr13	92354595	92354927
chr13	107890029	107890256
chr14	20929176	20929389
chr14	21052457	21052714
chr14	21500385	21500788
chr14	45329374	45329957
chr14	45559166	45559374
chr14	47568449	47568717
chr14	50930852	50931171
chr14	54517404	54517607
chr14	67715731	67715933
chr14	120477810	120478109
chr15	8025816	8026009
chr15	11399695	11399962
chr15	38300998	38301212
chr15	73067557	73067866
chr15	80133103	80133377
chr15	85634395	85634716
chr15	100615193	100615516
chr15	103239344	103239554
chr15	103239952	103240218
chr15	103272617	103272839
chr16	18811871	18812065
chr16	26781157	26781898
chr16	38088872	38089427
chr16	42875310	42875806
chr16	44139414	44139622
chr17	25985666	25985872
chr17	33760309	33760639
chr17	34603826	34604155
chr17	35165003	35165317
chr17	35841303	35841551
chr17	47772693	47772885
chr17	48409756	48410044
chr17	57060129	57060380
chr17	57247707	57247900
chr17	84790651	84790944
chr17	84957636	84957939
chr17	94749598	94749816
chr18	5334486	5334922
chr18	21300231	21300470
chr18	24603575	24603931
chr18	34860907	34861127
chr18	38296602	38297155
chr18	52090526	52090959
chr18	65430749	65431033
chr18	65800207	65800573
chr18	73572376	73572637
chr19	6980157	6980488
chr19	10525229	10525585
chr19	11965392	11965638
chr19	45058416	45058709
chr19	53142422	53142693
chr19	61227153	61227452
chr2	3283833	3284210
chr2	32451956	32452182
chr2	38926513	38926763
chr2	73386666	73386896
chr2	91070565	91070769
chr2	94002512	94002728
chr2	94157998	94158252
chr2	113848739	113849104
chr2	119547540	119547859
chr2	136891591	136891790
chr2	155517943	155518197
chr2	163017035	163017403
chr3	65974871	65975065
chr3	75556950	75557335
chr3	79628778	79629048
chr3	83055265	83055452
chr3	84842929	84843165
chr3	84843773	84844010
chr3	84845811	84846725
chr3	84847238	84848776
chr3	84848993	84850022
chr3	84850488	84851003
chr3	90292860	90293050
chr3	95819339	95819532
chr3	107333440	107333764
chr3	131303017	131303234
chr3	131564549	131564784
chr3	135438016	135438279
chr3	138442771	138442966
chr3	145118504	145118764
chr3	145363995	145364232
chr4	47474297	47474615
chr4	69976282	69977026
chr4	95052278	95052542
chr4	101647316	101647597
chr4	118179722	118180020
chr4	123812819	123813067
chr4	123904588	123904885
chr4	132308651	132308900
chr4	137593797	137594056
chr5	17032987	17033184
chr5	36581923	36582188
chr5	45450191	45450567
chr5	79420937	79421144
chr5	93206476	93206782
chr5	118245020	118245303
chr5	120588787	120589010
chr5	120612685	120612893
chr5	135149093	135149553
chr5	135545195	135545568
chr5	137533330	137533530
chr5	137628748	137628985
chr5	138280048	138280260
chr5	139484513	139484709
chr5	142478776	142478974
chr5	150665673	150665901
chr5	151368493	151368768
chr6	37442237	37442518
chr6	51178414	51178863
chr6	57691746	57692039
chr6	70844223	70844662
chr6	71632936	71633475
chr6	113076930	113077219
chr6	124414918	124415127
chr6	124829056	124829441
chr7	3644682	3644996
chr7	5020193	5020416
chr7	6045195	6045461
chr7	6155931	6156173
chr7	6362717	6362977
chr7	6728607	6729149
chr7	16874944	16875266
chr7	18910444	18910631
chr7	19131442	19131691
chr7	19149372	19149705
chr7	19344999	19345316
chr7	19715509	19715886
chr7	25076892	25077189
chr7	25267623	25268298
chr7	28742000	28742210
chr7	43895242	43895492
chr7	44304879	44305220
chr7	44986507	44986820
chr7	73537724	73537941
chr7	99141173	99141400
chr7	102273819	102274030
chr7	105811053	105811302
chr7	110061812	110062063
chr7	137437550	137437741
chr7	139388815	139389059
chr8	4166148	4166452
chr8	4677787	4677983
chr8	47674967	47675337
chr8	70839653	70839848
chr8	72160919	72161144
chr8	72570803	72571158
chr8	75033656	75034016
chr8	76902054	76902293
chr8	83955339	83955646
chr8	95807837	95808083
chr8	99585812	99586458
chr8	99600124	99600356
chr8	99602934	99604747
chr8	99605038	99605249
chr8	99608030	99608922
chr8	99609854	99610114
chr8	99610519	99610855
chr8	99612086	99612976
chr8	99613604	99613850
chr8	99614981	99615694
chr8	99616659	99616950
chr8	99617579	99618056
chr8	99618592	99618946
chr8	99620643	99621171
chr8	99622284	99622975
chr8	99623681	99624420
chr8	99624838	99625146
chr8	99628092	99628401
chr8	99629006	99629423
chr8	99630223	99632249
chr8	99636692	99637572
chr8	99638251	99640830
chr8	99641024	99641308
chr8	99642001	99642299
chr8	99642860	99643732
chr8	99646030	99647035
chr8	99647303	99647527
chr8	99648052	99648856
chr8	99649081	99649747
chr8	99649937	99650264
chr8	99650473	99651620
chr8	99652209	99652513
chr8	99661199	99661863
chr8	99663861	99664277
chr8	99666317	99666734
chr8	99667729	99668388
chr8	99675928	99677803
chr8	99678358	99679697
chr8	99680192	99680536
chr8	99681067	99681492
chr8	99682320	99683260
chr8	99685592	99685910
chr8	99686827	99687051
chr8	99688622	99689551
chr8	99689767	99690205
chr8	99690440	99690956
chr8	99691312	99692163
chr8	99693808	99694623
chr8	99694846	99695170
chr8	99699717	99700281
chr8	99700519	99701523
chr8	99703580	99703931
chr8	99704140	99705079
chr8	99706016	99706358
chr8	99706558	99706920
chr8	99707113	99707413
chr8	99708033	99708262
chr8	99708576	99709415
chr8	99710542	99711146
chr8	99711343	99711639
chr8	99711850	99712195
chr8	99713595	99713811
chr8	99715161	99715581
chr8	99718580	99718948
chr8	99719750	99719976
chr8	99722379	99722707
chr8	99724705	99724942
chr8	99727290	99727958
chr8	99729595	99729852
chr8	99732042	99732841
chr8	99733295	99733938
chr8	99734635	99735575
chr8	109608589	109608788
chr8	116921565	116921896
chr8	116978681	116979036
chr9	3002202	3002694
chr9	3007668	3009403
chr9	3034380	3034876
chr9	21955756	21955992
chr9	57076111	57076316
chr9	85401803	85402062
chr9	106477077	106477290
chr9	119804580	119804852
chr9	123113101	123113406
chr9	124423846	124424198
chr9	124424541	124424879
chr9	124425263	124425807
chrM	53	6495
chrM	10924	16172
chrX	3052621	3052828
chrX	3055540	3055849
chrX	3058082	3058486
chrX	3062931	3063387
chrX	3063746	3064158
chrX	3067606	3067909
chrX	3082385	3083272
chrX	3083633	3084672
chrX	3186478	3187129
chrX	3189955	3190315
chrX	3192537	3192730
chrX	3202920	3203179
chrX	3217034	3217370
chrX	3217898	3218955
chrX	3220166	3220730
chrX	3225760	3226128
chrX	3226454	3226895
chrX	3229735	3230128
chrX	3231709	3232031
chrX	3234203	3234447
chrX	3234862	3235655
chrX	3237778	3238100
chrX	3238300	3238495
chrX	3243146	3243364
chrX	3244760	3245248
chrX	3253036	3253398
chrX	3257094	3257462
chrX	3260841	3261144
chrX	3264332	3264784
chrX	3265282	3265546
chrX	3266015	3266431
chrX	3266996	3267218
chrX	3268418	3269050
chrX	3271934	3272414
chrX	3273283	3273827
chrX	3275810	3276278
chrX	3277976	3278167
chrX	3280070	3280482
chrX	3283355	3283612
chrX	3286495	3286690
chrX	3377742	3377930
chrX	3399967	3400160
chrX	3401711	3402057
chrX	3494862	3495173
chrX	3659275	3659521
chrX	3759597	3759932
chrX	3827009	3827281
chrX	3827613	3827815
chrX	3846386	3846613
chrX	3847522	3847984
chrX	3852054	3852245
chrX	3864660	3864903
chrX	3961308	3961714
chrX	4132269	4132614
chrX	4193605	4194355
chrX	4203603	4204246
chrX	4204658	4205504
chrX	4375503	4375808
chrX	4456863	4457378
chrX	4464884	4465774
chrX	4466947	4467134
chrX	4467768	4468949
chrX	4470126	4470429
chrX	4471069	4471325
chrX	4472578	4472830
chrX	4473056	4473423
chrX	4475557	4475881
chrX	4477598	4477813
chrX	4479044	4479424
chrX	4480189	4480461
chrX	4480660	4481013
chrX	4482844	4483083
chrX	4484610	4484954
chrX	4485716	4486225
chrX	4486934	4487231
chrX	4490899	4491172
chrX	4491632	4492396
chrX	4495437	4496134
chrX	4496470	4496658
chrX	4497269	4497704
chrX	4500212	4500943
chrX	4505078	4505448
chrX	4508851	4509174
chrX	4512849	4513582
chrX	4514050	4514400
chrX	4517225	4517711
chrX	4520986	4521609
chrX	4525587	4525784
chrX	4528687	4529030
chrX	4530978	4531193
chrX	4535327	4535545
chrX	4542162	4542643
chrX	4543966	4544384
chrX	4551622	4551829
chrX	4552307	4552722
chrX	4558100	4558465
chrX	4560201	4560827
chrX	4563448	4563871
chrX	4564313	4564684
chrX	4566339	4566603
chrX	4569536	4570455
chrX	4574822	4575075
chrX	4576965	4577189
chrX	4582917	4583121
chrX	4590166	4590490
chrX	4592865	4593270
chrX	4595574	4595767
chrX	4599780	4600043
chrX	4626405	4626886
chrX	4636726	4636996
chrX	4640045	4640369
chrX	4647169	4647564
chrX	4676124	4676483
chrX	4680525	4680853
chrX	4681592	4681934
chrX	4683136	4683333
chrX	4684726	4684940
chrX	4688455	4688704
chrX	4690283	4690548
chrX	4690849	4691040
chrX	4835642	4835959
chrX	4855542	4855771
chrX	4865583	4865786
chrX	4869607	4870072
chrX	4901121	4901349
chrX	4918350	4918611
chrX	4939917	4940162
chrX	5080045	5080810
chrX	5081076	5082539
chrX	5083418	5084735
chrX	5085823	5087207
chrX	5088408	5088896
chrX	5089704	5091049
chrX	5091320	5092166
chrX	5093015	5093393
chrX	5093617	5094476
chrX	5094664	5094917
chrX	5096103	5096438
chrX	5096912	5097983
chrX	5098870	5100487
chrX	5100982	5102065
chrX	5102338	5102525
chrX	5104398	5106076
chrX	5107426	5107733
chrX	5117157	5118142
chrX	5118631	5118837
chrX	5119046	5119652
chrX	5121652	5121923
chrX	5122261	5122658
chrX	5123820	5124057
chrX	5127210	5127816
chrX	5129927	5130128
chrX	5132249	5132439
chrX	5140720	5140948
chrX	5141533	5141890
chrX	5142709	5142931
chrX	5144029	5145187
chrX	5145511	5145853
chrX	5147223	5147455
chrX	5153055	5153398
chrX	5166756	5166960
chrX	5186810	5186999
chrX	5196027	5196292
chrX	5203289	5203888
chrX	5204628	5206371
chrX	5259995	5260245
chrX	5269747	5269951
chrX	5274974	5275190
chrX	5310890	5311475
chrX	5312005	5312334
chrX	5312653	5314394
chrX	5319061	5319279
chrX	5323355	5323658
chrX	5334747	5334964
chrX	5336541	5336797
chrX	5339137	5339350
chrX	5342530	5342811
chrX	5345735	5346503
chrX	5346811	5347302
chrX	5347948	5348178
chrX	5349051	5349567
chrX	5350795	5350993
chrX	5351974	5352589
chrX	5354370	5355209
chrX	5355854	5356176
chrX	5357403	5357600
chrX	5358423	5359137
chrX	5359757	5360005
chrX	5360866	5361251
chrX	5367405	5367646
chrX	5372291	5372513
chrX	5374952	5375264
chrX	5375678	5376140
chrX	5379500	5380408
chrX	5382448	5383057
chrX	5383274	5383809
chrX	5384128	5384797
chrX	5386035	5386614
chrX	5388273	5388664
chrX	5389802	5390816
chrX	5392807	5395192
chrX	5395398	5396780
chrX	5396989	5399350
chrX	5400455	5400818
chrX	5404876	5405346
chrX	5406748	5408001
chrX	5409464	5409881
chrX	5410628	5411338
chrX	5411854	5412186
chrX	5412481	5414065
chrX	5414256	5414629
chrX	5415493	5416180
chrX	5416451	5425583
chrX	5426286	5426679
chrX	5427110	5427784
chrX	5428889	5429641
chrX	5429898	5435318
chrX	5435717	5446367
chrX	5446567	5450475
chrX	5450827	5453493
chrX	5453710	5454119
chrX	5454550	5454762
chrX	5455063	5458149
chrX	5458423	5460409
chrX	5460632	5460974
chrX	5461608	5464429
chrX	5465011	5468306
chrX	5468785	5471266
chrX	5471455	5474418
chrX	5476115	5478757
chrX	5479078	5479842
chrX	5480979	5483096
chrX	5483401	5484454
chrX	5485310	5501510
chrX	5501766	5503161
chrX	5503393	5504194
chrX	5504387	5508945
chrX	5518288	5518904
chrX	5528192	5529892
chrX	5530327	5539196
chrX	5539425	5541379
chrX	5541581	5542593
chrX	5542825	5545245
chrX	5545566	5547509
chrX	5557682	5558032
chrX	5558304	5558494
chrX	5558707	5559150
chrX	5559615	5560497
chrX	5560962	5561330
chrX	5567826	5568350
chrX	5568947	5569706
chrX	5569950	5572625
chrX	5573582	5574641
chrX	5574851	5577518
chrX	5578012	5580987
chrX	5581274	5582010
chrX	5582372	5583299
chrX	5584905	5585515
chrX	5585891	5586102
chrX	5588047	5588739
chrX	5588967	5592523
chrX	5592733	5594678
chrX	5595060	5598001
chrX	5598189	5601399
chrX	5601673	5604344
chrX	5604569	5612662
chrX	5613720	5614343
chrX	5614536	5615364
chrX	5615864	5618483
chrX	5618821	5619260
chrX	5620014	5620527
chrX	5621206	5624895
chrX	5625158	5627564
chrX	5627956	5629149
chrX	5629368	5634877
chrX	5639917	5642049
chrX	5647879	5649283
chrX	5649645	5653354
chrX	5656171	5656538
chrX	5657617	5659712
chrX	5660278	5666784
chrX	5672467	5673081
chrX	5673375	5677706
chrX	5679072	5679517
chrX	5679745	5680263
chrX	5680486	5683932
chrX	5684302	5688532
chrX	5691857	5696444
chrX	5696742	5697475
chrX	5698469	5698969
chrX	5700019	5700839
chrX	5701075	5701498
chrX	5701725	5706447
chrX	5706637	5707697
chrX	5708013	5709362
chrX	5710132	5710530
chrX	5711160	5711509
chrX	5713600	5715141
chrX	5715355	5715641
chrX	5715877	5719450
chrX	5719942	5720133
chrX	5720375	5723028
chrX	5723549	5734192
chrX	5734567	5737041
chrX	5737250	5738774
chrX	5739073	5740263
chrX	5741051	5741437
chrX	5741896	5744876
chrX	5745105	5746455
chrX	5746738	5749560
chrX	5749770	5753346
chrX	5753728	5757743
chrX	5758486	5760461
chrX	5760803	5761576
chrX	5762420	5766126
chrX	5766366	5777934
chrX	5778211	5778607
chrX	5778917	5783447
chrX	5786839	5789835
chrX	5790609	5793738
chrX	5793962	5794161
chrX	5794441	5797539
chrX	5797739	5801592
chrX	5801786	5807221
chrX	5807520	5807715
chrX	5808077	5809404
chrX	5809826	5827858
chrX	5830488	5835297
chrX	5836234	5837474
chrX	5837674	5846041
chrX	5846294	5849644
chrX	5850051	5852742
chrX	5853007	5854615
chrX	5854928	5855943
chrX	5856830	5858301
chrX	5858761	5858967
chrX	5864473	5866450
chrX	5872280	5874234
chrX	5874442	5875584
chrX	5876047	5877126
chrX	5877370	5877580
chrX	5879544	5881439
chrX	5882073	5883561
chrX	5883792	5886889
chrX	5887135	5887347
chrX	5887577	5889080
chrX	5889287	5894577
chrX	5894830	5909605
chrX	5909997	5911689
chrX	5911908	5912312
chrX	5913185	5915016
chrX	5915431	5927159
chrX	5927364	5929132
chrX	5929341	5931650
chrX	5931862	5939225
chrX	5939995	5942369
chrX	5942639	5943437
chrX	5943691	5949297
chrX	5949504	5953146
chrX	5953441	5956221
chrX	5956617	5956861
chrX	5957149	5964187
chrX	5964443	5966983
chrX	5967742	5971471
chrX	5971682	5974821
chrX	5975328	5987964
chrX	5988214	5993018
chrX	5993259	5994491
chrX	5994738	5995995
chrX	5996781	5998689
chrX	5999303	6000024
chrX	6000216	6007233
chrX	6007870	6009017
chrX	6009299	6012462
chrX	6012672	6015099
chrX	6015372	6016257
chrX	6016486	6021594
chrX	6021806	6023693
chrX	6025309	6025531
chrX	6028041	6029464
chrX	6031690	6032919
chrX	6033119	6036133
chrX	6038512	6039165
chrX	6039483	6040936
chrX	6041206	6042152
chrX	6042381	6043402
chrX	6043624	6043941
chrX	6044134	6044510
chrX	6048696	6049060
chrX	6049254	6050070
chrX	6050332	6052669
chrX	6053443	6054795
chrX	6055034	6057045
chrX	6057299	6059775
chrX	6060073	6065130
chrX	6065347	6065601
chrX	6065944	6073054
chrX	6073256	6073469
chrX	6073718	6076140
chrX	6076515	6081940
chrX	6082713	6086089
chrX	6086488	6089762
chrX	6090044	6091542
chrX	6091802	6096050
chrX	6096258	6102519
chrX	6102707	6103136
chrX	6103433	6106477
chrX	6106712	6107352
chrX	6107708	6122386
chrX	6122647	6123256
chrX	6123510	6124613
chrX	6124835	6125183
chrX	6125376	6134849
chrX	6135076	6136390
chrX	6136587	6137324
chrX	6137553	6138607
chrX	6138892	6146157
chrX	6146541	6147965
chrX	6148531	6150881
chrX	6151336	6153906
chrX	6154187	6156494
chrX	6156731	6158368
chrX	6159594	6161799
chrX	6162000	6164160
chrX	6164364	6171177
chrX	6171368	6172102
chrX	6176157	6176541
chrX	6176864	6177710
chrX	6178214	6180809
chrX	6182222	6183500
chrX	6184375	6184609
chrX	6186828	6187514
chrX	6188000	6189155
chrX	6191779	6193116
chrX	6197175	6198472
chrX	6198775	6209466
chrX	6209819	6212226
chrX	6212417	6217271
chrX	6217558	6218358
chrX	6219542	6222952
chrX	6223592	6225979
chrX	6226178	6229146
chrX	6229629	6231257
chrX	6231576	6237604
chrX	6237949	6238946
chrX	6239191	6240846
chrX	6241207	6241795
chrX	6242375	6243405
chrX	6243959	6244356
chrX	6244643	6245712
chrX	6246085	6249438
chrX	6249879	6250190
chrX	6250721	6253524
chrX	6253878	6257475
chrX	6257720	6263598
chrX	6263843	6277251
chrX	6277574	6277764
chrX	6278017	6282847
chrX	6283066	6287068
chrX	6287341	6288936
chrX	6289250	6289531
chrX	6290420	6294277
chrX	6294472	6295190
chrX	6295481	6297576
chrX	6298037	6302021
chrX	6302441	6311669
chrX	6312135	6313073
chrX	6313504	6314043
chrX	6314264	6316629
chrX	6316868	6321194
chrX	6321438	6324959
chrX	6325230	6326083
chrX	6326378	6327498
chrX	6327698	6328933
chrX	6329488	6331463
chrX	6331832	6332377
chrX	6333139	6333979
chrX	6334381	6334798
chrX	6335055	6335326
chrX	6336206	6340553
chrX	6340770	6343293
chrX	6343608	6344822
chrX	6345096	6345327
chrX	6345584	6345836
chrX	6346314	6353799
chrX	6354082	6355072
chrX	6355637	6357634
chrX	6357967	6366721
chrX	6366967	6373034
chrX	6373265	6373896
chrX	6374270	6376027
chrX	6376218	6378972
chrX	6379740	6385512
chrX	6385817	6386051
chrX	6386662	6388355
chrX	6388568	6394961
chrX	6395494	6398584
chrX	6398817	6399440
chrX	6399633	6399968
chrX	6401034	6403131
chrX	6403378	6403951
chrX	6404376	6407917
chrX	6408110	6410754
chrX	6411127	6418118
chrX	6418388	6418606
chrX	6418795	6419342
chrX	6419815	6421744
chrX	6421949	6434085
chrX	6434335	6436143
chrX	6436341	6438859
chrX	6439137	6442282
chrX	6442672	6448363
chrX	6448793	6449323
chrX	6449541	6450158
chrX	6450692	6452025
chrX	6452441	6458888
chrX	6459313	6465153
chrX	6465430	6469144
chrX	6469774	6471373
chrX	6471687	6472389
chrX	6473194	6478930
chrX	6479918	6480331
chrX	6480702	6481705
chrX	6481973	6482530
chrX	6482815	6485147
chrX	6485772	6488848
chrX	6489144	6490768
chrX	6491192	6492579
chrX	6492921	6498521
chrX	6498767	6509334
chrX	6509602	6516636
chrX	6516948	6519912
chrX	6520178	6522843
chrX	6523339	6527762
chrX	6528023	6530790
chrX	6531015	6537938
chrX	6538246	6551082
chrX	6551857	6553917
chrX	6554111	6554651
chrX	6554940	6558350
chrX	6558552	6566476
chrX	6572896	6578109
chrX	6578684	6579272
chrX	6579493	6584277
chrX	6584797	6590302
chrX	6590587	6590775
chrX	6591077	6591907
chrX	6592097	6592777
chrX	6593914	6596404
chrX	6596673	6600869
chrX	6601116	6607305
chrX	6607529	6611796
chrX	6613135	6613416
chrX	6614936	6615147
chrX	6615390	6615602
chrX	6617575	6622599
chrX	6622933	6623521
chrX	6623745	6625315
chrX	6625522	6628083
chrX	6628322	6629419
chrX	6630361	6631184
chrX	6631405	6631830
chrX	6632032	6633499
chrX	6633876	6645873
chrX	6646527	6652563
chrX	6652933	6667268
chrX	6667507	6668256
chrX	6668462	6669140
chrX	6669458	6671130
chrX	6671482	6671789
chrX	6672179	6672584
chrX	6673037	6673285
chrX	6673857	6674186
chrX	6674574	6674961
chrX	6675221	6680678
chrX	6681613	6692644
chrX	6692854	6694434
chrX	6694883	6696533
chrX	6696732	6699293
chrX	6700607	6701484
chrX	6701698	6702861
chrX	6703081	6704282
chrX	6704851	6706911
chrX	6707420	6711386
chrX	6711627	6712143
chrX	6712339	6713968
chrX	6714890	6715435
chrX	6715987	6716999
chrX	6717372	6718106
chrX	6718462	6718738
chrX	6719061	6721983
chrX	6722410	6728589
chrX	6728787	6730077
chrX	6730344	6734212
chrX	6734447	6735103
chrX	6735428	6740858
chrX	6741311	6741570
chrX	6741826	6746050
chrX	6746663	6748109
chrX	6748522	6750936
chrX	6751273	6752590
chrX	6752965	6753820
chrX	6754036	6755886
chrX	6756080	6758354
chrX	6758543	6759461
chrX	6759723	6762682
chrX	6763334	6768574
chrX	6768920	6774110
chrX	6774396	6777324
chrX	6777687	6778041
chrX	6779419	6779916
chrX	6780143	6781835
chrX	6832152	6833520
chrX	6833775	6835273
chrX	6835529	6837978
chrX	6838192	6839525
chrX	6839778	6844006
chrX	6844206	6846491
chrX	6849129	6850985
chrX	6851494	6858464
chrX	6859057	6860660
chrX	6860868	6861141
chrX	6861480	6862980
chrX	6863177	6868898
chrX	6869096	6879204
chrX	6879444	6882472
chrX	6882761	6888361
chrX	6888568	6891255
chrX	6891533	6892264
chrX	6892460	6893255
chrX	6893476	6894166
chrX	6894450	6906397
chrX	6906637	6908817
chrX	6909204	6910249
chrX	6910547	6913217
chrX	6913740	6921472
chrX	6921682	6927824
chrX	6928030	6930925
chrX	6931257	6934329
chrX	6934818	6937246
chrX	6937628	6949035
chrX	6949295	6951912
chrX	6952167	6953142
chrX	6953358	6954014
chrX	6954226	6954633
chrX	6954874	6959232
chrX	6959443	6967583
chrX	6967799	6970603
chrX	6970906	6974094
chrX	6974289	6977030
chrX	6977737	6983599
chrX	6984385	6989425
chrX	6989778	6990628
chrX	6992170	6996419
chrX	6996833	6998302
chrX	7000966	7001761
chrX	7002884	7003307
chrX	7003820	7004248
chrX	7004591	7006792
chrX	7007357	7009796
chrX	7010036	7011239
chrX	7011651	7012180
chrX	7012382	7012682
chrX	7015765	7016483
chrX	7016703	7017712
chrX	7018088	7020692
chrX	7020920	7024248
chrX	7024438	7025596
chrX	7025859	7027712
chrX	7027903	7030170
chrX	7030397	7032463
chrX	7033112	7034797
chrX	7034990	7035303
chrX	7036094	7036418
chrX	7036636	7037075
chrX	7038270	7039325
chrX	7042010	7042823
chrX	7043070	7044149
chrX	7046134	7047034
chrX	7047241	7048029
chrX	7048434	7049458
chrX	7049718	7051710
chrX	7051944	7052428
chrX	7054216	7055471
chrX	7055741	7057270
chrX	7057816	7058525
chrX	7059010	7059515
chrX	7059919	7060332
chrX	7061014	7061558
chrX	7061868	7062799
chrX	7063716	7064012
chrX	7064298	7066369
chrX	7066559	7067048
chrX	7067257	7068516
chrX	7070617	7071412
chrX	7071700	7073114
chrX	7073413	7073698
chrX	7074108	7074920
chrX	7075129	7075920
chrX	7076200	7076459
chrX	7077477	7077819
chrX	7078614	7079045
chrX	7080197	7080750
chrX	7082930	7084809
chrX	7086660	7088339
chrX	7088984	7089225
chrX	7089841	7090539
chrX	7091689	7096854
chrX	7097055	7099729
chrX	7100770	7101146
chrX	7101432	7105919
chrX	7106326	7107717
chrX	7108131	7108713
chrX	7108991	7109806
chrX	7110524	7114921
chrX	7115208	7116021
chrX	7116367	7118218
chrX	7118562	7121542
chrX	7122361	7123309
chrX	7123748	7127871
chrX	7128061	7133153
chrX	7133395	7139076
chrX	7139340	7140922
chrX	7141110	7145376
chrX	7145755	7145949
chrX	7146271	7150848
chrX	7151041	7153166
chrX	7153367	7156447
chrX	7157140	7158596
chrX	7158851	7159452
chrX	7159714	7160612
chrX	7160982	7161305
chrX	7161539	7162415
chrX	7162817	7168761
chrX	7168981	7173795
chrX	7174096	7174885
chrX	7175643	7181077
chrX	7181489	7182570
chrX	7183326	7184152
chrX	7184447	7187262
chrX	7187472	7187859
chrX	7188242	7188943
chrX	7189233	7189575
chrX	7189900	7190726
chrX	7190989	7191882
chrX	7192438	7195371
chrX	7195611	7200911
chrX	7201417	7201979
chrX	7202752	7207025
chrX	7207312	7211049
chrX	7211383	7213507
chrX	7213696	7215355
chrX	7215749	7216801
chrX	7217003	7218089
chrX	7218430	7222542
chrX	7225121	7236048
chrX	7236599	7237748
chrX	7237967	7249970
chrX	7250195	7250736
chrX	7251062	7252661
chrX	7253422	7269693
chrX	7270126	7270335
chrX	7270546	7272972
chrX	7273367	7275670
chrX	7276851	7278663
chrX	7278925	7280235
chrX	7280496	7285586
chrX	7285819	7286500
chrX	7286934	7290284
chrX	7290522	7292547
chrX	7292746	7293714
chrX	7293981	7300797
chrX	7301021	7306498
chrX	7307040	7308180
chrX	7308381	7309717
chrX	7310065	7312419
chrX	7312803	7314380
chrX	7314598	7315633
chrX	7316352	7319818
chrX	7320995	7321285
chrX	7321569	7323433
chrX	7323994	7324261
chrX	7324719	7334604
chrX	7335000	7337002
chrX	7337303	7337674
chrX	7337949	7338439
chrX	7339079	7344409
chrX	7344855	7346403
chrX	7346636	7348323
chrX	7348687	7348885
chrX	7349102	7349920
chrX	7350373	7351615
chrX	7352452	7356628
chrX	7356994	7360187
chrX	7360469	7361215
chrX	7361482	7365860
chrX	7366235	7366819
chrX	7367264	7370178
chrX	7370593	7371291
chrX	7371550	7373328
chrX	7374197	7374827
chrX	7375901	7379300
chrX	7379520	7382509
chrX	7382725	7388051
chrX	7388546	7397180
chrX	7397514	7399041
chrX	7399232	7400584
chrX	7400793	7402522
chrX	7402977	7404147
chrX	7404408	7407111
chrX	7407703	7408732
chrX	7409002	7416469
chrX	7416683	7422543
chrX	7422855	7423418
chrX	7423668	7427156
chrX	7427404	7427685
chrX	7428128	7428568
chrX	7428805	7431900
chrX	7432497	7432758
chrX	7433063	7434654
chrX	7435529	7437075
chrX	7437351	7438926
chrX	7439278	7442519
chrX	7442781	7443708
chrX	7444328	7451386
chrX	7451596	7455878
chrX	7456236	7459125
chrX	7461286	7470901
chrX	7471135	7472917
chrX	7473368	7483814
chrX	7484052	7486155
chrX	7486384	7488040
chrX	7488269	7492723
chrX	7493174	7494983
chrX	7495263	7496682
chrX	7497042	7504869
chrX	7505103	7517377
chrX	7517619	7521599
chrX	7521913	7528714
chrX	7529012	7530402
chrX	7531364	7539770
chrX	7540416	7546265
chrX	7546600	7547466
chrX	7547703	7549427
chrX	7549731	7552115
chrX	7552595	7553915
chrX	7554236	7554867
chrX	7555195	7556307
chrX	7556663	7558727
chrX	7558951	7559478
chrX	7559897	7561020
chrX	7561391	7562303
chrX	7562809	7566671
chrX	7567872	7568203
chrX	7568800	7570683
chrX	7571214	7571707
chrX	7573266	7573457
chrX	7574105	7575444
chrX	7575654	7575862
chrX	7576271	7576870
chrX	7577091	7577502
chrX	7578010	7580630
chrX	7580942	7582555
chrX	7582835	7584032
chrX	7584274	7585770
chrX	7586694	7588275
chrX	7588810	7590362
chrX	7590899	7591819
chrX	7592036	7592309
chrX	7593001	7594866
chrX	7595177	7595590
chrX	7595790	7597777
chrX	7598574	7598995
chrX	7599202	7599707
chrX	7600032	7601801
chrX	7602000	7604162
chrX	7604485	7607978
chrX	7608485	7609863
chrX	7610408	7610635
chrX	7611066	7612021
chrX	7612539	7613919
chrX	7614211	7614466
chrX	7614670	7615231
chrX	7615965	7616557
chrX	7617287	7617669
chrX	7618327	7619589
chrX	7620132	7620413
chrX	7621579	7625905
chrX	7626157	7626538
chrX	7627088	7627308
chrX	7627701	7629307
chrX	7629563	7630770
chrX	7631091	7632586
chrX	7633009	7634513
chrX	7634796	7635056
chrX	7635354	7635624
chrX	7635953	7638799
chrX	7639730	7640446
chrX	7640827	7643448
chrX	7644016	7644653
chrX	7644978	7645469
chrX	7645677	7650516
chrX	7650950	7652601
chrX	7653659	7653894
chrX	7654104	7654430
chrX	7654948	7655298
chrX	7657207	7657676
chrX	7657916	7658893
chrX	7659359	7659754
chrX	7660285	7662815
chrX	7663576	7663778
chrX	7663999	7664924
chrX	7665663	7665990
chrX	7666214	7667124
chrX	7668454	7669402
chrX	7669835	7670964
chrX	7671728	7673760
chrX	7674000	7674300
chrX	7674667	7675389
chrX	7676077	7676548
chrX	7676848	7677506
chrX	7677701	7677997
chrX	7678274	7679294
chrX	7679685	7680982
chrX	7682054	7682647
chrX	7682854	7684021
chrX	7684734	7685479
chrX	7685917	7686826
chrX	7687745	7688190
chrX	7688410	7688965
chrX	7689489	7689937
chrX	7690311	7690924
chrX	7691255	7692314
chrX	7692828	7695574
chrX	7696070	7698184
chrX	7698549	7698906
chrX	7699098	7700270
chrX	7700677	7701159
chrX	7701575	7702137
chrX	7702336	7702782
chrX	7703202	7703585
chrX	7704014	7704582
chrX	7705025	7705994
chrX	7706216	7706420
chrX	7708640	7709045
chrX	7709589	7710039
chrX	7710305	7710848
chrX	7711971	7712634
chrX	7712926	7713896
chrX	7714336	7715243
chrX	7716197	7716448
chrX	7716980	7717592
chrX	7717815	7718003
chrX	7718195	7718672
chrX	7718982	7719478
chrX	7720319	7721388
chrX	7721625	7723019
chrX	7723614	7724449
chrX	7728205	7728466
chrX	7730852	7731563
chrX	7732534	7733524
chrX	7735521	7735824
chrX	7736428	7736630
chrX	7737749	7738141
chrX	7738434	7738864
chrX	7739209	7739854
chrX	7740517	7741070
chrX	7741805	7742657
chrX	7743088	7746134
chrX	7746884	7747446
chrX	7747810	7750166
chrX	7750633	7752511
chrX	7752723	7754295
chrX	7754498	7755371
chrX	7755872	7759114
chrX	7759325	7761664
chrX	7762255	7764234
chrX	7764487	7764848
chrX	7765214	7768922
chrX	7769309	7770319
chrX	7771221	7772605
chrX	7773257	7773577
chrX	7774029	7775434
chrX	7775841	7778648
chrX	7778946	7781775
chrX	7782026	7783382
chrX	7783651	7783866
chrX	7784269	7784916
chrX	7785506	7785824
chrX	7786139	7786602
chrX	7786876	7787890
chrX	7788645	7793519
chrX	7794014	7794653
chrX	7794961	7796324
chrX	7796612	7796847
chrX	7797396	7799292
chrX	7799499	7800178
chrX	7800470	7800706
chrX	7801317	7802318
chrX	7803210	7803679
chrX	7804761	7807317
chrX	7807561	7809098
chrX	7809293	7809582
chrX	7809953	7810686
chrX	7811204	7811807
chrX	7812243	7812818
chrX	7813460	7813672
chrX	7813898	7815311
chrX	7815534	7817431
chrX	7817795	7818775
chrX	7820029	7820227
chrX	7821145	7821858
chrX	7822590	7823424
chrX	7824263	7824630
chrX	7825672	7826098
chrX	7826822	7827963
chrX	7828268	7831340
chrX	7831637	7831845
chrX	7832178	7833697
chrX	7834409	7835900
chrX	7836097	7836846
chrX	7837122	7837491
chrX	7837844	7838652
chrX	7839232	7840095
chrX	7840749	7842168
chrX	7842695	7843339
chrX	7843651	7846581
chrX	7847476	7847738
chrX	7847974	7849597
chrX	7849830	7855034
chrX	7855246	7857323
chrX	7857557	7860329
chrX	7860566	7861824
chrX	7862120	7863224
chrX	7864348	7867028
chrX	7867527	7871094
chrX	7871344	7872923
chrX	7873791	7875234
chrX	7877638	7879090
chrX	7879549	7880447
chrX	7880840	7881675
chrX	7882094	7882396
chrX	7883481	7885016
chrX	7886907	7889310
chrX	7889503	7889702
chrX	7889937	7892077
chrX	7893093	7893935
chrX	7894227	7894539
chrX	7895183	7895640
chrX	7896488	7896811
chrX	7897266	7897879
chrX	7898526	7899923
chrX	7900463	7902578
chrX	7903186	7903972
chrX	7904551	7904932
chrX	7905208	7905538
chrX	7906445	7907326
chrX	7908053	7909129
chrX	7909370	7910788
chrX	7911002	7911527
chrX	7912167	7913644
chrX	7913890	7917359
chrX	7917619	7918601
chrX	7918912	7921803
chrX	7922438	7922824
chrX	7923966	7925053
chrX	7925493	7925702
chrX	7925966	7929803
chrX	7930312	7930567
chrX	7931205	7931697
chrX	7932243	7933487
chrX	7933715	7934424
chrX	7934806	7936783
chrX	7937079	7937878
chrX	7938319	7938550
chrX	7938787	7939739
chrX	7939970	7941661
chrX	7942325	7942968
chrX	7943221	7946363
chrX	7947010	7949989
chrX	7950349	7951305
chrX	7951652	7952364
chrX	7952575	7952854
chrX	7953523	7958000
chrX	7958285	7958625
chrX	7958981	7959995
chrX	7960293	7963015
chrX	7963413	7965304
chrX	7965494	7965685
chrX	7966113	7966542
chrX	7967017	7968654
chrX	7968941	7969399
chrX	7970233	7971731
chrX	7971936	7972819
chrX	7973024	7976444
chrX	7976817	7979736
chrX	7980452	7982243
chrX	7982636	7984260
chrX	7984516	7986178
chrX	7986479	7986994
chrX	7987210	7989688
chrX	7989923	7991053
chrX	7991475	7997617
chrX	7997816	8004561
chrX	8005367	8007528
chrX	8008243	8009891
chrX	8010459	8012347
chrX	8013042	8013768
chrX	8014468	8015767
chrX	8016195	8016659
chrX	8017229	8018255
chrX	8018528	8022118
chrX	8022314	8024680
chrX	8025011	8026587
chrX	8027087	8031938
chrX	8032203	8032470
chrX	8032938	8037044
chrX	8037232	8039976
chrX	8040200	8043257
chrX	8044032	8046069
chrX	8046320	8050121
chrX	8050537	8063281
chrX	8064482	8066958
chrX	8067765	8071341
chrX	8073855	8074254
chrX	8074702	8075688
chrX	8076008	8076741
chrX	8077455	8078473
chrX	8079247	8082248
chrX	8082551	8082832
chrX	8083809	8084164
chrX	8084361	8084750
chrX	8085062	8085837
chrX	8086795	8087202
chrX	8087733	8087974
chrX	8088182	8088962
chrX	8089463	8089940
chrX	8090493	8090955
chrX	8091250	8092733
chrX	8093311	8093566
chrX	8094645	8095111
chrX	8095454	8096352
chrX	8096684	8097540
chrX	8098411	8098793
chrX	8099349	8099953
chrX	8100228	8100869
chrX	8102268	8102921
chrX	8103382	8104191
chrX	8104859	8105187
chrX	8105382	8106177
chrX	8106423	8106784
chrX	8107041	8107772
chrX	8108240	8108717
chrX	8108935	8111320
chrX	8111553	8112894
chrX	8113119	8113505
chrX	8113726	8114172
chrX	8114698	8116862
chrX	8117324	8117715
chrX	8118368	8118932
chrX	8119196	8119886
chrX	8120193	8123271
chrX	8123825	8124117
chrX	8124924	8125257
chrX	8125551	8125986
chrX	8126471	8127196
chrX	8127396	8127901
chrX	8128482	8128673
chrX	8129885	8130281
chrX	8131265	8133511
chrX	8134075	8134368
chrX	8134677	8135104
chrX	8135925	8138314
chrX	8139364	8139925
chrX	8140567	8142527
chrX	8142904	8143398
chrX	8143674	8144957
chrX	8145227	8146499
chrX	8146831	8147341
chrX	8147712	8149219
chrX	8150090	8152831
chrX	8153070	8154079
chrX	8154376	8154700
chrX	8155491	8158623
chrX	8158865	8160273
chrX	8162251	8162908
chrX	8163125	8163393
chrX	8163617	8165158
chrX	8165537	8167277
chrX	8167546	8168063
chrX	8168268	8169898
chrX	8170554	8170875
chrX	8171288	8171920
chrX	8173027	8173313
chrX	8173544	8173913
chrX	8175251	8176420
chrX	8177038	8178526
chrX	8179203	8179575
chrX	8179889	8180642
chrX	8180837	8182554
chrX	8182799	8185465
chrX	8186357	8189913
chrX	8191702	8191923
chrX	8192207	8194463
chrX	8194742	8195647
chrX	8195858	8200719
chrX	8201462	8202369
chrX	8202687	8203032
chrX	8203630	8203908
chrX	8204619	8204867
chrX	8205768	8208528
chrX	8208738	8209019
chrX	8209338	8210614
chrX	8210891	8211954
chrX	8212529	8213419
chrX	8213641	8217971
chrX	8218381	8218993
chrX	8219437	8220271
chrX	8220782	8221889
chrX	8222225	8233845
chrX	8234318	8239463
chrX	8239670	8244499
chrX	8244974	8245893
chrX	8246338	8249308
chrX	8249702	8250325
chrX	8251357	8253027
chrX	8253559	8255782
chrX	8256431	8256877
chrX	8257182	8258121
chrX	8258586	8259217
chrX	8260158	8264411
chrX	8264721	8271090
chrX	8272071	8272588
chrX	8272872	8273154
chrX	8273380	8275585
chrX	8275914	8276647
chrX	8277348	8278966
chrX	8279237	8282995
chrX	8283183	8283477
chrX	8283758	8288253
chrX	8288441	8294410
chrX	8294847	8295037
chrX	8295261	8298711
chrX	8299061	8300462
chrX	8300660	8302611
chrX	8302946	8303357
chrX	8304162	8304526
chrX	8304758	8306207
chrX	8306979	8313838
chrX	8314026	8317137
chrX	8317354	8318610
chrX	8318982	8319541
chrX	8319814	8324397
chrX	8324672	8324941
chrX	8325139	8328190
chrX	8328630	8329979
chrX	8330200	8330421
chrX	8330675	8331174
chrX	8331533	8332097
chrX	8332333	8334091
chrX	8334429	8335612
chrX	8336981	8337587
chrX	8337788	8338284
chrX	8338578	8339326
chrX	8339690	8341908
chrX	8342327	8345209
chrX	8345421	8346504
chrX	8347774	8356111
chrX	8356386	8357518
chrX	8357892	8361926
chrX	8362159	8364677
chrX	8365479	8365728
chrX	8366670	8367164
chrX	8367981	8368795
chrX	8369519	8369883
chrX	8371209	8372030
chrX	8373123	8373343
chrX	8373969	8374617
chrX	8374942	8376463
chrX	8377089	8378979
chrX	8382073	8382440
chrX	8382670	8383030
chrX	8389985	8390216
chrX	8390998	8391308
chrX	8393594	8394013
chrX	8395223	8396909
chrX	8397120	8397310
chrX	8397937	8398205
chrX	8398553	8399431
chrX	8400249	8402064
chrX	8402399	8403249
chrX	8403496	8404182
chrX	8405244	8405686
chrX	8405973	8408398
chrX	8408699	8409122
chrX	8409466	8412100
chrX	8412383	8413354
chrX	8413619	8415639
chrX	8416620	8417022
chrX	8417615	8420146
chrX	8420401	8422665
chrX	8422965	8423774
chrX	8423980	8424663
chrX	8425125	8426161
chrX	8429547	8429985
chrX	8434327	8436083
chrX	8436891	8438456
chrX	8442141	8442369
chrX	8445899	8447275
chrX	8447884	8448600
chrX	8448958	8449766
chrX	8449966	8451904
chrX	8452233	8452536
chrX	8453380	8453698
chrX	8454025	8454365
chrX	8455304	8456116
chrX	8457229	8459012
chrX	8459257	8460404
chrX	8460815	8461300
chrX	8461542	8462230
chrX	8462492	8462823
chrX	8463204	8465476
chrX	8465694	8466154
chrX	8467359	8467672
chrX	8468737	8469435
chrX	8470970	8472049
chrX	8473006	8474659
chrX	8475155	8475378
chrX	8476446	8477429
chrX	8477917	8478804
chrX	8504126	8504634
chrX	8505227	8505716
chrX	8506010	8507613
chrX	8507843	8508587
chrX	8508936	8511921
chrX	8512333	8515199
chrX	8515483	8518003
chrX	8522922	8524922
chrX	8525562	8527029
chrX	8527302	8528797
chrX	8529719	8532034
chrX	8532313	8532603
chrX	8532941	8533315
chrX	8533634	8534285
chrX	8534830	8535702
chrX	8535926	8536330
chrX	8536933	8538650
chrX	8538877	8539195
chrX	8539434	8541483
chrX	8541914	8542201
chrX	8542759	8543560
chrX	8544074	8544266
chrX	8544625	8546692
chrX	8547145	8547421
chrX	8549291	8550260
chrX	8551547	8552060
chrX	8553220	8553458
chrX	8557856	8560454
chrX	8561125	8561497
chrX	8561693	8561905
chrX	8562808	8563411
chrX	8563690	8564528
chrX	8564810	8565372
chrX	8565918	8567766
chrX	8570173	8570527
chrX	8571170	8572111
chrX	8573195	8573625
chrX	8575422	8575667
chrX	8576671	8577322
chrX	8578839	8580446
chrX	8580752	8581710
chrX	8582248	8583914
chrX	8584187	8584910
chrX	8585843	8586149
chrX	8586430	8588344
chrX	8589254	8590788
chrX	8591630	8591880
chrX	8592925	8593215
chrX	8594684	8595456
chrX	8595724	8596663
chrX	8596896	8597444
chrX	8597638	8598470
chrX	8598898	8599317
chrX	8599766	8600200
chrX	8603525	8604242
chrX	8604549	8605122
chrX	8605349	8608262
chrX	8609242	8609889
chrX	8610396	8611807
chrX	8612588	8614323
chrX	8614544	8616652
chrX	8616985	8617465
chrX	8618039	8619408
chrX	8619757	8621816
chrX	8622263	8624279
chrX	8624979	8625262
chrX	8625459	8626011
chrX	8626435	8629024
chrX	8629321	8629558
chrX	8630403	8631832
chrX	8632521	8633448
chrX	8635289	8635605
chrX	8635874	8636435
chrX	8636717	8637952
chrX	8638497	8639315
chrX	8639533	8641433
chrX	8641816	8646535
chrX	8646795	8649465
chrX	8649682	8650040
chrX	8651739	8652147
chrX	8652339	8652994
chrX	8653318	8654577
chrX	8654961	8656215
chrX	8657656	8658307
chrX	8658701	8659269
chrX	8663761	8664572
chrX	8664945	8665733
chrX	8665958	8666764
chrX	8667382	8667672
chrX	8668003	8668275
chrX	8668864	8669628
chrX	8670102	8670729
chrX	8671005	8671877
chrX	8672896	8674893
chrX	8675109	8676227
chrX	8676762	8677127
chrX	8678098	8678433
chrX	8678654	8682845
chrX	8683182	8683754
chrX	8683976	8684627
chrX	8685708	8686321
chrX	8686513	8686833
chrX	8687195	8689484
chrX	8689865	8690189
chrX	8690529	8690785
chrX	8691250	8691739
chrX	8691989	8692751
chrX	8693102	8694888
chrX	8695659	8696631
chrX	8696933	8697601
chrX	8697874	8698491
chrX	8698941	8705096
chrX	8705337	8705783
chrX	8706000	8708027
chrX	8708303	8708502
chrX	8708756	8709367
chrX	8709659	8710110
chrX	8710317	8711015
chrX	8711628	8712253
chrX	8715734	8720708
chrX	8721053	8721297
chrX	8721746	8726100
chrX	8726897	8728396
chrX	8729061	8730631
chrX	8730876	8731184
chrX	8732251	8732538
chrX	8732750	8739204
chrX	8739457	8741548
chrX	8741980	8744262
chrX	8746404	8748458
chrX	8749631	8752537
chrX	8752944	8756342
chrX	8762584	8765949
chrX	8767002	8767498
chrX	8768492	8768755
chrX	8769344	8772017
chrX	8772371	8773091
chrX	8773390	8775042
chrX	8775299	8775743
chrX	8776059	8778570
chrX	8778766	8779956
chrX	8780173	8781468
chrX	8781743	8782459
chrX	8783301	8784691
chrX	8785081	8786410
chrX	8786735	8793069
chrX	8793288	8798469
chrX	8798735	8802016
chrX	8802268	8803672
chrX	8804217	8804968
chrX	8805195	8805760
chrX	8806080	8807220
chrX	8807602	8807794
chrX	8808153	8808701
chrX	8808921	8813221
chrX	8813454	8816434
chrX	8816626	8816939
chrX	8817425	8819065
chrX	8825023	8825555
chrX	8825879	8827541
chrX	8827801	8829531
chrX	8829736	8830149
chrX	8830418	8833198
chrX	8834010	8835926
chrX	8836215	8836762
chrX	8837071	8837320
chrX	8837878	8842159
chrX	8842473	8844374
chrX	8844704	8845034
chrX	8845711	8845959
chrX	8846252	8846445
chrX	8846925	8847471
chrX	8847689	8848188
chrX	8848505	8848901
chrX	8849799	8851012
chrX	8851404	8851815
chrX	8852047	8855143
chrX	8855587	8856643
chrX	8857134	8857332
chrX	8857938	8858336
chrX	8858941	8862035
chrX	8862532	8862862
chrX	8863100	8863488
chrX	8864134	8867709
chrX	8867944	8873052
chrX	8873252	8874791
chrX	8875005	8876323
chrX	8876797	8877385
chrX	8877811	8878015
chrX	8878257	8882011
chrX	8882606	8886294
chrX	8886787	8888986
chrX	8889447	8890210
chrX	8890539	8891948
chrX	8892351	8892938
chrX	8894529	8895059
chrX	8896317	8899882
chrX	8900133	8901167
chrX	8902058	8916735
chrX	8917018	8919233
chrX	8919455	8919720
chrX	8920045	8920258
chrX	8920546	8921464
chrX	8921862	8923266
chrX	8924032	8925244
chrX	8925479	8932860
chrX	8933493	8933694
chrX	8933886	8934324
chrX	8934519	8937771
chrX	8938249	8938739
chrX	8940509	8940955
chrX	8942317	8949139
chrX	8950215	8953740
chrX	8953982	8955738
chrX	8955942	8957097
chrX	8958956	8959547
chrX	8959848	8961216
chrX	8964240	8966274
chrX	8967770	8968183
chrX	8968522	8968890
chrX	8969241	8970468
chrX	8970847	8971626
chrX	8972143	8972691
chrX	8972922	8973129
chrX	8995212	8995474
chrX	8996448	8997557
chrX	9003040	9003282
chrX	9003991	9008772
chrX	9009100	9010951
chrX	9011165	9015493
chrX	9015718	9017172
chrX	9017427	9018300
chrX	9018846	9019189
chrX	9019582	9022136
chrX	9022469	9023758
chrX	9024435	9024800
chrX	9025070	9025296
chrX	9045908	9046270
chrX	9046991	9047805
chrX	9048572	9048763
chrX	9061609	9063269
chrX	9063769	9064674
chrX	9078180	9079514
chrX	9079733	9080202
chrX	9080511	9082368
chrX	9082557	9083221
chrX	9083415	9085267
chrX	9085657	9087844
chrX	9088104	9088710
chrX	9089595	9089935
chrX	9091216	9094253
chrX	9095372	9100521
chrX	9100750	9103429
chrX	9103725	9105153
chrX	9105365	9105855
chrX	9106167	9112206
chrX	9112430	9112917
chrX	9113277	9113520
chrX	9113783	9117219
chrX	9117418	9118008
chrX	9118198	9119115
chrX	9120608	9121032
chrX	9122354	9122970
chrX	9123385	9123663
chrX	9125054	9127226
chrX	9127433	9127626
chrX	9127860	9128230
chrX	9128520	9128922
chrX	9129120	9129313
chrX	9129548	9133588
chrX	9134225	9136781
chrX	9137085	9139032
chrX	9139611	9141302
chrX	9141667	9143298
chrX	9144010	9146591
chrX	9146868	9148378
chrX	9148621	9150915
chrX	9151239	9158738
chrX	9159242	9159783
chrX	9159978	9167057
chrX	9167297	9168476
chrX	9168751	9168939
chrX	9169256	9177266
chrX	9177520	9185624
chrX	9185960	9194999
chrX	9195554	9195995
chrX	9196317	9197208
chrX	9197431	9200722
chrX	9201175	9206381
chrX	9206583	9208846
chrX	9209282	9212503
chrX	9212777	9214321
chrX	9214646	9215317
chrX	9215673	9218048
chrX	9218386	9221374
chrX	9221823	9223606
chrX	9223872	9227690
chrX	9228112	9231780
chrX	9232154	9238301
chrX	9238613	9239461
chrX	9239737	9241104
chrX	9241304	9243757
chrX	9244013	9247724
chrX	9247934	9264249
chrX	9264482	9268023
chrX	9268414	9270754
chrX	9271706	9272173
chrX	9272376	9272568
chrX	9273230	9273601
chrX	9274594	9274933
chrX	9275715	9278118
chrX	9278827	9279305
chrX	9279521	9281677
chrX	9281869	9282206
chrX	9284342	9285053
chrX	9286414	9288104
chrX	9288301	9289409
chrX	9291681	9292341
chrX	9292559	9293741
chrX	9294522	9294980
chrX	9296336	9297578
chrX	9297801	9298998
chrX	9300012	9301422
chrX	9301657	9305160
chrX	9305451	9306975
chrX	9307307	9309150
chrX	9309947	9310900
chrX	9311166	9312806
chrX	9312994	9314375
chrX	9314639	9316599
chrX	9317097	9318037
chrX	9318229	9318536
chrX	9318822	9319710
chrX	9319921	9320445
chrX	9320775	9321636
chrX	9323032	9324458
chrX	9324772	9325150
chrX	9325762	9326510
chrX	9327174	9329059
chrX	9330327	9330567
chrX	9330790	9332183
chrX	9332409	9332945
chrX	9335496	9336468
chrX	9337999	9338720
chrX	9339905	9342668
chrX	9342917	9343675
chrX	9345094	9345351
chrX	9345852	9346047
chrX	9350022	9350280
chrX	9351590	9353617
chrX	9354279	9355289
chrX	9356172	9356614
chrX	9357741	9358381
chrX	9358655	9359174
chrX	9359829	9360164
chrX	9361846	9362385
chrX	9362620	9362853
chrX	9364175	9364635
chrX	9365331	9365851
chrX	9366966	9367377
chrX	9370996	9371932
chrX	9372575	9374049
chrX	9374606	9374936
chrX	9375215	9375706
chrX	9375957	9376420
chrX	9376854	9379485
[truncated: 49,608 more rows]
