# Supplementary material for: INO80 regulates chromatin accessibility to facilitate suppression of sex-linked gene expression during mouse spermatogenesis
Source: PLoS Genet. 2024 Oct 15;20(10):e1011431. doi: 10.1371/journal.pgen.1011431 (PMC11508167; doi:10.1371/journal.pgen.1011431)
Supplement: S2 Table — (XLSX) [file pgen.1011431.s008.xlsx]

## Sheet: P12_XY_ATAC_peaks
chrX	5468176	5468895
chrX	6047713	6048885
chrX	6082412	6083796
chrX	6091896	6092400
chrX	6172256	6173047
chrX	6399567	6401024
chrX	6466588	6466817
chrX	6778327	6778537
chrX	7041587	7042179
chrX	7072184	7072622
chrX	7188205	7188795
chrX	7318563	7319502
chrX	7375321	7376971
chrX	7412284	7412767
chrX	7573286	7574890
chrX	7605115	7605669
chrX	7638310	7638990
chrX	7648497	7649315
chrX	7657202	7657518
chrX	7658429	7658723
chrX	7670434	7671468
chrX	7674600	7674786
chrX	7679615	7680081
chrX	7696775	7697591
chrX	7714094	7714897
chrX	7721698	7722474
chrX	7728056	7728899
chrX	7750478	7751205
chrX	7762380	7763999
chrX	7789604	7790184
chrX	7822015	7822486
chrX	7841106	7842588
chrX	7877784	7878847
chrX	7883820	7884598
chrX	7898618	7899871
chrX	7919681	7920273
chrX	7922088	7923076
chrX	7927840	7928699
chrX	7947278	7948432
chrX	8073902	8075090
chrX	8096419	8097235
chrX	8131858	8132810
chrX	8134332	8134597
chrX	8145053	8146150
chrX	8175402	8176265
chrX	8192516	8193426
chrX	8206142	8206833
chrX	8219465	8219887
chrX	8252055	8252987
chrX	8315019	8315183
chrX	8353484	8353693
chrX	8892359	8893649
chrX	8962875	8963441
chrX	9061037	9061219
chrX	9062305	9063358
chrX	9077797	9077962
chrX	9079861	9080048
chrX	9123069	9123384
chrX	9199586	9200948
chrX	9272144	9273416
chrX	9662364	9663313
chrX	10117180	10117625
chrX	10216168	10216975
chrX	10416400	10416926
chrX	10484821	10486143
chrX	10714771	10715031
chrX	10717053	10719219
chrX	10992178	10992731
chrX	11664366	11665422
chrX	11998997	11999405
chrX	12006239	12007486
chrX	12076959	12077661
chrX	12078910	12080547
chrX	12087034	12088823
chrX	12090761	12091889
chrX	12128114	12128377
chrX	12134580	12135365
chrX	12136627	12136999
chrX	12140021	12140610
chrX	12158501	12158654
chrX	12252498	12252862
chrX	12286571	12287691
chrX	12540946	12541306
chrX	12587319	12588248
chrX	12651996	12652584
chrX	12673043	12674173
chrX	12716230	12716467
chrX	12761399	12762399
chrX	12771500	12771666
chrX	12840015	12841129
chrX	12858082	12858668
chrX	12873448	12873946
chrX	12916980	12917373
chrX	12936785	12937653
chrX	12975947	12976148
chrX	13014062	13014548
chrX	13035101	13035408
chrX	13041584	13042208
chrX	13047429	13048039
chrX	13051156	13051389
chrX	13070592	13072971
chrX	13207850	13208616
chrX	13230484	13231025
chrX	13242690	13243384
chrX	13262067	13262578
chrX	13280448	13282382
chrX	13295980	13296154
chrX	13346829	13347823
chrX	13365641	13365815
chrX	13461401	13462169
chrX	13485946	13487242
chrX	13754121	13754510
chrX	13845654	13847663
chrX	16618018	16619880
chrX	16894496	16894685
chrX	17251203	17251573
chrX	17571620	17572473
chrX	18161896	18163655
chrX	18254574	18255006
chrX	19237596	19238218
chrX	20037594	20038158
chrX	20059368	20061003
chrX	20291285	20292267
chrX	20364223	20365143
chrX	20425176	20426322
chrX	20548236	20548547
chrX	20616622	20618801
chrX	20658198	20659121
chrX	20662549	20663419
chrX	20687522	20689031
chrX	20703604	20704710
chrX	20797899	20798936
chrX	20819227	20820294
chrX	20848120	20849050
chrX	20920398	20921420
chrX	20950272	20951052
chrX	20961469	20962331
chrX	21061599	21062405
chrX	21089218	21089807
chrX	21360915	21361562
chrX	21671025	21671214
chrX	21713979	21715119
chrX	22248987	22249300
chrX	23080449	23080680
chrX	23364534	23365400
chrX	23692587	23693660
chrX	31158052	31158710
chrX	31160687	31160887
chrX	31170527	31170708
chrX	31235402	31235604
chrX	33926438	33926613
chrX	33930019	33930444
chrX	35888272	35889627
chrX	35946434	35946719
chrX	36025494	36026163
chrX	36111780	36112534
chrX	36207004	36207223
chrX	36225928	36226194
chrX	36327860	36330211
chrX	36400907	36401532
chrX	36488150	36488334
chrX	36491334	36492763
chrX	36495501	36496218
chrX	36551927	36552517
chrX	36597666	36599011
chrX	36644640	36645584
chrX	36743533	36745012
chrX	36795174	36796658
chrX	36806566	36806862
chrX	36807616	36808289
chrX	36817025	36817412
chrX	36833528	36834006
chrX	36864009	36864564
chrX	36874005	36875045
chrX	36902702	36903710
chrX	36988816	36990084
chrX	37048539	37049256
chrX	37059684	37059867
chrX	37074638	37074790
chrX	37083821	37083973
chrX	37084718	37085784
chrX	37107968	37108494
chrX	37109934	37110612
chrX	37126690	37127371
chrX	37190705	37191731
chrX	37198676	37198928
chrX	37217948	37218415
chrX	37244926	37245394
chrX	37643600	37643821
chrX	37682756	37683651
chrX	37878712	37879271
chrX	37890911	37891288
chrX	37903702	37903942
chrX	37945385	37945661
chrX	37946401	37946578
chrX	38067972	38068258
chrX	38084123	38085066
chrX	38120871	38121951
chrX	38166101	38166259
chrX	38179945	38181784
chrX	38189501	38190251
chrX	38252182	38252443
chrX	38253853	38254018
chrX	38279830	38280309
chrX	38290952	38291113
chrX	38294968	38295140
chrX	38300003	38300389
chrX	38455676	38456591
chrX	38473322	38474199
chrX	38564129	38565447
chrX	38575654	38576452
chrX	38600408	38601235
chrX	38634754	38635555
chrX	38772522	38772692
chrX	41216751	41216923
chrX	41692175	41692362
chrX	41910657	41912230
chrX	42033198	42033404
chrX	42067845	42068821
chrX	42148003	42150526
chrX	42489336	42490351
chrX	44367870	44368349
chrX	44788967	44790443
chrX	47891957	47892330
chrX	47895139	47895394
chrX	47902545	47902802
chrX	47912005	47912788
chrX	48034306	48034842
chrX	48054268	48054458
chrX	48124681	48124995
chrX	48207906	48209087
chrX	48256245	48257182
chrX	48284629	48286303
chrX	48314561	48315193
chrX	48340873	48342326
chrX	48343261	48344208
chrX	48409779	48410558
chrX	48448454	48448716
chrX	48453206	48454733
chrX	48462370	48463470
chrX	48513155	48513764
chrX	48518528	48519497
chrX	48594061	48594766
chrX	48596204	48596366
chrX	48623226	48624212
chrX	48694358	48695448
chrX	48844999	48845202
chrX	48877587	48878276
chrX	49287735	49288557
chrX	49470604	49470979
chrX	49797653	49797849
chrX	50327952	50328154
chrX	50537339	50537963
chrX	50634951	50635913
chrX	50840982	50841996
chrX	51017757	51019195
chrX	51204818	51206247
chrX	51679978	51681678
chrX	51800644	51801648
chrX	51972315	51972908
chrX	52163663	52165752
chrX	52237583	52237979
chrX	52241106	52241433
chrX	52613444	52614366
chrX	52744258	52744997
chrX	52787908	52788351
chrX	52790936	52791328
chrX	52797068	52797362
chrX	52898486	52899043
chrX	52911876	52913001
chrX	52971147	52971607
chrX	52987724	52988763
chrX	53056779	53057890
chrX	53058541	53058796
chrX	53076563	53076787
chrX	53231913	53232272
chrX	53268842	53270257
chrX	53369643	53371044
chrX	53461935	53462297
chrX	53643507	53643914
chrX	53670308	53670658
chrX	53714242	53714655
chrX	53716388	53716930
chrX	53724646	53725334
chrX	53756319	53756588
chrX	53757325	53758279
chrX	53774314	53776553
chrX	53797474	53797834
chrX	53884120	53884536
chrX	53974939	53975301
chrX	53976061	53976875
chrX	56212176	56213062
chrX	56346218	56347030
chrX	56349171	56349875
chrX	56374380	56375050
chrX	56427492	56427685
chrX	56454628	56456252
chrX	56597408	56598518
chrX	56609510	56610526
chrX	56731017	56732159
chrX	56820810	56821131
chrX	56821925	56822622
chrX	56827557	56827797
chrX	56834166	56834515
chrX	56938407	56938662
chrX	57053018	57054274
chrX	57061144	57061302
chrX	57115447	57115772
chrX	57326195	57326812
chrX	57392438	57393576
chrX	57408459	57409924
chrX	57503535	57503793
chrX	57797780	57798251
chrX	57919938	57920218
chrX	57921180	57922086
chrX	58019314	58019826
chrX	58029903	58031923
chrX	58038078	58039041
chrX	58900786	58901053
chrX	58911410	58911953
chrX	59133557	59135341
chrX	59566950	59567607
chrX	60178031	60179434
chrX	60403132	60405035
chrX	60483399	60483566
chrX	60547020	60548407
chrX	60892075	60894461
chrX	62284970	62285354
chrX	62286588	62287165
chrX	66652905	66653106
chrX	66875850	66876521
chrX	67527174	67527375
chrX	67694290	67695450
chrX	68293759	68293978
chrX	68677999	68679438
chrX	68761719	68762400
chrX	68821165	68821339
chrX	69360232	69361018
chrX	69675788	69676024
chrX	70364760	70365397
chrX	70385129	70386295
chrX	70476713	70477595
chrX	71049972	71052680
chrX	71214726	71215665
chrX	71364499	71365298
chrX	71492335	71493645
chrX	71555527	71557133
chrX	71601234	71601637
chrX	71663467	71664826
chrX	71816147	71817310
chrX	71932169	71932466
chrX	71962197	71963112
chrX	72217927	72218501
chrX	72270376	72271019
chrX	72274361	72275237
chrX	72386792	72387347
chrX	72824910	72825508
chrX	72917936	72918816
chrX	72986889	72987562
chrX	73007528	73008552
chrX	73039641	73040097
chrX	73053891	73054206
chrX	73064343	73064533
chrX	73082150	73082734
chrX	73096995	73097471
chrX	73148877	73149045
chrX	73176688	73176984
chrX	73191680	73192234
chrX	73214237	73214461
chrX	73227909	73229048
chrX	73242682	73243201
chrX	73265360	73265881
chrX	73292453	73293609
chrX	73329462	73329852
chrX	73336687	73337020
chrX	73342263	73343094
chrX	73353919	73354158
chrX	73400862	73401962
chrX	73421938	73422559
chrX	73452169	73452621
chrX	73458768	73459435
chrX	73503166	73503645
chrX	73639119	73640348
chrX	73654174	73654415
chrX	73659540	73660313
chrX	73672912	73674157
chrX	73715721	73717271
chrX	73786384	73787543
chrX	73792382	73792700
chrX	73823873	73825153
chrX	73914904	73915333
chrX	73921275	73922334
chrX	73930727	73931019
chrX	73946952	73947231
chrX	73966009	73967946
chrX	73999223	73999453
chrX	74023257	74024333
chrX	74084733	74086257
chrX	74115586	74115855
chrX	74176748	74177676
chrX	74245785	74246706
chrX	74249701	74250081
chrX	74254286	74255229
chrX	74269886	74271372
chrX	74281510	74283154
chrX	74296521	74297537
chrX	74304787	74305411
chrX	74312537	74313788
chrX	74328522	74329470
chrX	74353282	74353647
chrX	74368102	74368898
chrX	74373062	74373736
chrX	74392768	74393768
chrX	74428493	74430014
chrX	74481320	74481545
chrX	74726224	74726379
chrX	74776780	74777043
chrX	74943973	74944175
chrX	74968996	74969269
chrX	75084438	75085034
chrX	75095514	75096427
chrX	75130546	75131190
chrX	75143084	75144014
chrX	75155605	75156151
chrX	75382220	75382813
chrX	75416051	75416981
chrX	75475203	75475620
chrX	75514032	75514880
chrX	75577821	75578293
chrX	75673465	75674623
chrX	75764216	75764922
chrX	75873824	75875319
chrX	75966080	75966888
chrX	76598568	76599117
chrX	77149529	77149686
chrX	77208692	77209058
chrX	77409502	77409704
chrX	77433460	77433911
chrX	77509231	77509575
chrX	77510341	77512063
chrX	77669855	77670065
chrX	77795333	77796703
chrX	77810631	77811157
chrX	78416488	78416960
chrX	78583302	78584024
chrX	78615518	78615711
chrX	79517151	79517632
chrX	81070251	81071970
chrX	85048152	85048833
chrX	85573398	85574462
chrX	85676966	85677123
chrX	85776093	85777427
chrX	86035116	86035625
chrX	86191588	86192870
chrX	86304878	86305075
chrX	86353848	86354150
chrX	86354911	86355632
chrX	86373706	86375086
chrX	86400431	86401097
chrX	89409198	89409801
chrX	91312976	91314631
chrX	91624190	91624490
chrX	92028733	92029999
chrX	92083435	92083881
chrX	93069953	93070105
chrX	93150359	93150546
chrX	93281243	93282003
chrX	93286349	93286529
chrX	93288562	93289774
chrX	93296213	93296366
chrX	93297072	93297597
chrX	93631808	93632802
chrX	93634533	93634747
chrX	93674912	93675659
chrX	93831551	93832758
chrX	93889356	93890005
chrX	93911112	93911468
chrX	93922108	93923139
chrX	93968473	93969807
chrX	93980203	93980962
chrX	93988095	93988913
chrX	94122085	94123608
chrX	94177641	94178339
chrX	94212224	94213625
chrX	94224038	94224260
chrX	94234301	94235452
chrX	94350830	94351362
chrX	94366258	94367488
chrX	94519310	94519611
chrX	94526648	94527046
chrX	94541788	94542500
chrX	94635936	94636851
chrX	94650145	94650610
chrX	94657848	94658010
chrX	94773705	94774214
chrX	94865505	94866043
chrX	94990389	94991142
chrX	94998687	94999197
chrX	95025637	95026921
chrX	95165942	95166691
chrX	95253596	95253842
chrX	95443893	95445161
chrX	95658374	95658789
chrX	95711574	95712391
chrX	95956566	95957261
chrX	95965043	95965299
chrX	95967776	95968902
chrX	96095856	96096677
chrX	96417274	96417441
chrX	96713031	96713672
chrX	97376868	97377396
chrX	98148689	98149147
chrX	98149858	98151479
chrX	98375649	98376332
chrX	98615185	98615348
chrX	98890216	98891273
chrX	98936926	98938529
chrX	98960033	98960223
chrX	99042394	99043134
chrX	99135001	99137239
chrX	99198796	99199378
chrX	99216617	99217220
chrX	99325717	99326433
chrX	99455006	99455720
chrX	99463977	99464207
chrX	99469801	99470821
chrX	99504422	99505084
chrX	99523009	99523281
chrX	99567777	99567977
chrX	99819461	99821067
chrX	99853166	99853890
chrX	99975274	99976527
chrX	100428564	100429888
chrX	100493607	100494768
chrX	100501420	100501688
chrX	100625728	100626502
chrX	100729919	100730185
chrX	100767363	100768192
chrX	100774355	100774872
chrX	100776620	100777549
chrX	101059356	101060341
chrX	101085224	101085450
chrX	101221892	101223013
chrX	101254022	101255116
chrX	101273740	101274633
chrX	101332207	101333047
chrX	101394108	101394585
chrX	101399426	101399616
chrX	101418949	101420429
chrX	101428984	101430306
chrX	101522087	101522349
chrX	101532414	101533124
chrX	101639862	101640881
chrX	101695532	101696185
chrX	101697076	101698528
chrX	101707287	101707471
chrX	101708737	101709174
chrX	101794004	101795081
chrX	101849327	101850365
chrX	101954063	101954747
chrX	101979288	101979454
chrX	102005177	102005570
chrX	102070553	102071462
chrX	102119078	102119782
chrX	102156773	102157476
chrX	102178233	102178518
chrX	102189095	102189954
chrX	102250511	102252572
chrX	102312253	102312649
chrX	102324479	102324780
chrX	102502848	102503078
chrX	102505127	102505445
chrX	102643815	102644958
chrX	102707260	102707763
chrX	102802683	102802892
chrX	102908471	102909117
chrX	102933651	102934547
chrX	103026384	103026578
chrX	103165095	103165457
chrX	103356033	103357153
chrX	103405098	103405521
chrX	103447671	103448526
chrX	103481451	103482337
chrX	103493369	103494034
chrX	103616276	103617300
chrX	103621839	103622683
chrX	103630619	103630947
chrX	103694908	103695860
chrX	103821394	103822720
chrX	103980524	103981713
chrX	104040157	104041078
chrX	104047171	104047546
chrX	104199668	104201505
chrX	104347974	104348402
chrX	104413221	104414162
chrX	104482581	104483663
chrX	104601749	104602163
chrX	104670612	104671338
chrX	105069854	105070445
chrX	105079318	105080260
chrX	105120312	105121789
chrX	105763894	105765333
chrX	105928239	105929515
chrX	105957263	105957482
chrX	106011319	106012083
chrX	106015637	106016066
chrX	106026597	106027551
chrX	106072474	106072758
chrX	106093733	106094151
chrX	106171250	106171759
chrX	106186533	106187327
chrX	106219261	106221193
chrX	106485277	106486037
chrX	106742310	106742617
chrX	107402895	107403352
chrX	107815713	107816701
chrX	107858307	107858631
chrX	107951507	107951663
chrX	108224607	108224839
chrX	108832794	108834893
chrX	109012485	109014031
chrX	109095182	109095772
chrX	110814185	110814828
chrX	111376997	111377389
chrX	111462280	111463888
chrX	111696512	111697205
chrX	111894362	111895672
chrX	112311181	112311831
chrX	112370710	112371237
chrX	112600439	112601830
chrX	113185019	113185831
chrX	113297594	113298655
chrX	114152242	114152442
chrX	119927089	119927438
chrX	120290273	120290764
chrX	120292689	120293093
chrX	122396847	122397998
chrX	123103191	123104081
chrX	127504202	127504387
chrX	129736615	129736785
chrX	129749498	129750496
chrX	130285737	130285932
chrX	133687600	133689330
chrX	133898065	133898495
chrX	133981420	133981885
chrX	134058473	134059737
chrX	134162342	134162965
chrX	134276416	134277044
chrX	134307699	134308491
chrX	134404153	134404540
chrX	134425865	134426535
chrX	134474908	134476594
chrX	134489218	134489868
chrX	134540958	134542147
chrX	134585252	134586224
chrX	134600676	134601804
chrX	134612396	134612755
chrX	134686170	134687107
chrX	134717835	134718857
chrX	134751148	134751536
chrX	134756486	134757360
chrX	134807866	134809164
chrX	134963061	134964974
chrX	135008745	135009492
chrX	135036087	135036361
chrX	135086450	135087708
chrX	135237903	135238062
chrX	135302357	135302547
chrX	135329382	135329974
chrX	135519462	135519705
chrX	135559821	135559973
chrX	135652338	135652683
chrX	135724557	135725251
chrX	135742324	135743232
chrX	135783190	135783369
chrX	135795772	135796534
chrX	135838948	135839442
chrX	135885404	135886433
chrX	135974347	135974540
chrX	135993334	135994033
chrX	136032907	136033540
chrX	136067339	136068406
chrX	136085010	136085842
chrX	136097637	136097863
chrX	136115454	136116163
chrX	136138653	136139591
chrX	136170870	136172578
chrX	136195631	136195786
chrX	136214884	136215861
chrX	136244754	136245978
chrX	136248766	136248952
chrX	136270033	136270836
chrX	136380840	136381002
chrX	136590371	136590660
chrX	136626904	136627109
chrX	136639992	136640242
chrX	136666400	136667401
chrX	136707743	136709011
chrX	136741230	136742168
chrX	136820179	136820484
chrX	136823778	136823938
chrX	136868027	136868741
chrX	136927011	136927896
chrX	136929467	136930075
chrX	136957787	136958471
chrX	136976566	136977198
chrX	136992733	136993441
chrX	137037788	137038760
chrX	137049037	137050149
chrX	137118242	137120442
chrX	137170122	137170304
chrX	137570977	137571189
chrX	138913955	138914934
chrX	138975437	138975796
chrX	139113486	139113647
chrX	139209905	139210253
chrX	139332926	139334528
chrX	139400135	139400441
chrX	139480068	139480698
chrX	139610210	139611286
chrX	139684487	139685850
chrX	139774435	139775038
chrX	139870990	139871834
chrX	139997945	139998619
chrX	140060993	140063005
chrX	140277744	140278682
chrX	140342024	140342499
chrX	140433710	140434211
chrX	140456304	140457615
chrX	140485195	140485763
chrX	140511109	140511355
chrX	140520216	140520505
chrX	140542669	140543332
chrX	140598917	140600973
chrX	140664596	140665902
chrX	140775333	140775511
chrX	140812970	140814187
chrX	140822269	140822473
chrX	140887064	140887328
chrX	140907332	140907585
chrX	140956409	140957281
chrX	141475086	141475783
chrX	141721631	141721934
chrX	141724108	141725719
chrX	142188988	142189596
chrX	142227792	142228923
chrX	142305668	142306112
chrX	142314562	142314734
chrX	142389726	142391076
chrX	142540361	142540526
chrX	142680809	142682313
chrX	142833113	142833569
chrX	142838378	142839159
chrX	142846231	142846509
chrX	142965807	142966970
chrX	142999237	142999400
chrX	143033179	143033553
chrX	143058799	143059090
chrX	143393993	143394333
chrX	143515990	143516246
chrX	143518346	143518973
chrX	143664160	143664741
chrX	143827293	143827767
chrX	143859889	143860140
chrX	143885834	143885998
chrX	144153723	144154437
chrX	144317675	144318737
chrX	144403631	144403812
chrX	144411122	144411284
chrX	144688891	144690197
chrX	145032980	145033132
chrX	145504844	145506246
chrX	147553479	147554209
chrX	147775015	147775354
chrX	147789582	147789891
chrX	147844248	147844739
chrX	147940721	147941571
chrX	148171282	148171536
chrX	148180662	148180974
chrX	148235604	148236143
chrX	148663494	148663657
chrX	148801847	148802196
chrX	148877455	148877780
chrX	148882488	148882837
chrX	149594624	149594827
chrX	149728973	149729632
chrX	149779388	149779735
chrX	149898603	149898765
chrX	149941483	149941921
chrX	150096615	150097412
chrX	150435167	150435560
chrX	150440719	150441420
chrX	150458837	150459398
chrX	150477782	150478701
chrX	150486668	150486992
chrX	150587899	150588664
chrX	150656852	150657489
chrX	150812783	150814395
chrX	150830397	150830555
chrX	150848250	150848685
chrX	150956129	150957172
chrX	151016946	151017784
chrX	151046741	151047929
chrX	151096049	151096762
chrX	151116923	151117650
chrX	151155232	151155552
chrX	151168557	151169934
chrX	151343656	151344916
chrX	151520252	151521558
chrX	151800948	151801396
chrX	151802903	151803993
chrX	151951127	151951621
chrX	152001594	152002348
chrX	152015741	152017154
chrX	152143797	152145002
chrX	152178844	152179381
chrX	152232659	152234857
chrX	152327111	152327885
chrX	152336299	152337151
chrX	152342016	152342971
chrX	152368599	152369347
chrX	152768997	152770148
chrX	152782004	152782236
chrX	153006702	153007666
chrX	153037071	153038071
chrX	153139670	153140492
chrX	153237349	153238469
chrX	153359423	153360812
chrX	153497826	153498887
chrX	153558490	153558649
chrX	153723227	153723895
chrX	153832008	153832881
chrX	154937656	154937819
chrX	155033133	155033362
chrX	155215720	155216624
chrX	155262236	155262822
chrX	155305507	155306396
chrX	155337950	155338853
chrX	155622674	155623886
chrX	156594790	156595178
chrX	157491287	157492531
chrX	157568444	157569210
chrX	157597918	157598722
chrX	157612909	157613238
chrX	157691269	157691435
chrX	157817689	157819925
chrX	158042395	158043942
chrX	159254230	159256433
chrX	159371591	159372674
chrX	159414225	159415623
chrX	159507750	159508283
chrX	159532390	159533389
chrX	159541383	159542256
chrX	159626688	159628097
chrX	159988030	159989159
chrX	160137632	160138783
chrX	160390378	160391165
chrX	160501782	160502863
chrX	160765734	160766466
chrX	160994119	160995504
chrX	161082416	161082740
chrX	161090093	161090457
chrX	161162533	161163305
chrX	161297776	161298872
chrX	161717151	161717843
chrX	161831870	161832620
chrX	161908466	161909297
chrX	162087987	162088467
chrX	162158763	162160321
chrX	162267723	162267950
chrX	162643241	162643926
chrX	162727402	162727751
chrX	162735212	162735947
chrX	162759819	162761111
chrX	162828840	162829860
chrX	162844641	162845246
chrX	162887846	162888512
chrX	162901593	162902544
chrX	162967485	162967643
chrX	163747918	163748397
chrX	163760630	163761572
chrX	163908502	163909672
chrX	163936430	163936811
chrX	163957734	163958910
chrX	164027776	164028523
chrX	164075896	164076715
chrX	164269108	164269774
chrX	164381708	164382416
chrX	164419337	164420162
chrX	164505091	164505494
chrX	164944238	164944541
chrX	164946526	164946791
chrX	164980131	164980733
chrX	164991051	164991478
chrX	166170054	166170906
chrX	166238816	166239780
chrX	166440211	166441144
chrX	166479132	166480055
chrX	166510039	166510697
chrX	166536334	166536765
chrX	166585245	166585724
chrX	166651756	166652383
chrX	166654652	166655086
chrX	166661349	166661539
chrX	166933753	166934061
chrX	167209085	167209336
chrX	167381697	167382819
chrX	168639765	168640020
chrX	168664122	168664290
chrX	168672465	168674493
chrX	168676488	168676725
chrX	168795146	168796432
chrX	169036457	169036995
chrX	169302512	169303029
chrX	169320017	169320854
chrX	169879433	169880347
chrX	169972870	169975113
chrX	169976204	169976611
chrX	169978664	169979334
chrX	169980407	169980846
chrX	169982056	169982357
chrX	169983891	169985073
chrX	169985767	169987880
chrX	169993542	169994885
chrX	170004287	170005834
chrX	170674331	170675858
chrX	170735636	170737171
chrX	170809935	170810176
chrX	170814061	170814663
chrX	170841234	170841601
chrX	170842402	170842957
chrX	170881110	170881277
chrY	259064	259410
chrY	808656	809593
chrY	818279	818886
chrY	826057	826254
chrY	897539	897978
chrY	1010007	1010748
chrY	1220843	1221607
chrY	1244985	1245969
chrY	1285766	1286704
chrY	1459349	1459976
chrY	2150293	2150448
chrY	3376931	3377116
chrY	11858077	11858325
chrY	90738083	90740394
chrY	90741077	90741658
chrY	90743684	90744570
chrY	90761144	90761548
chrY	90786660	90786889
chrY	90787980	90788939
chrY	90798760	90800787
chrY	90803157	90803612
chrY	90804680	90805244
chrY	90807127	90807532
chrY	90810736	90813009

## Sheet: P18_XY_ATAC_peaks
chrX	3217039	3218130
chrX	3226147	3227333
chrX	4543852	4544192
chrX	4548971	4549894
chrX	5080082	5081682
chrX	5117617	5118045
chrX	5145012	5145282
chrX	5203689	5203962
chrX	5310653	5312253
chrX	5418264	5418922
chrX	5467830	5469280
chrX	5490125	5490501
chrX	5499295	5500892
chrX	5571614	5572104
chrX	5620978	5624511
chrX	5652845	5653242
chrX	5665469	5665807
chrX	5680126	5680685
chrX	5687792	5688108
chrX	5699841	5700666
chrX	5717569	5717841
chrX	5739306	5739829
chrX	5754367	5754704
chrX	5776457	5776932
chrX	5787541	5787979
chrX	5817897	5818292
chrX	5819845	5820187
chrX	5848802	5849351
chrX	5892757	5893343
chrX	5932122	5933949
chrX	6012233	6012885
chrX	6018546	6020159
chrX	6032361	6032851
chrX	6035728	6036052
chrX	6047791	6048979
chrX	6055575	6060842
chrX	6070119	6071995
chrX	6081907	6083823
chrX	6091703	6092789
chrX	6115810	6116077
chrX	6171967	6172948
chrX	6186776	6187272
chrX	6191747	6192096
chrX	6217027	6217711
chrX	6258520	6259004
chrX	6261235	6262051
chrX	6270422	6271106
chrX	6294584	6295222
chrX	6319930	6320699
chrX	6325587	6326021
chrX	6329462	6330122
chrX	6399350	6401083
chrX	6466338	6467144
chrX	6480520	6481237
chrX	6560206	6561022
chrX	6577196	6577609
chrX	6582813	6585609
chrX	6588205	6588688
chrX	6609223	6610148
chrX	6628328	6629423
chrX	6633913	6634249
chrX	6682477	6683266
chrX	6751619	6752889
chrX	6764297	6764621
chrX	6777505	6781691
chrX	6832493	6832817
chrX	6936720	6938454
chrX	6960016	6960424
chrX	6972855	6973149
chrX	6985167	6985529
chrX	7016831	7017143
chrX	7040826	7042320
chrX	7049776	7052235
chrX	7055069	7057243
chrX	7064912	7066190
chrX	7070685	7072696
chrX	7087844	7088775
chrX	7117011	7117467
chrX	7121653	7122715
chrX	7126884	7127624
chrX	7155259	7155812
chrX	7184944	7185335
chrX	7187593	7188785
chrX	7270872	7271763
chrX	7307267	7308310
chrX	7318443	7319654
chrX	7328118	7328689
chrX	7374987	7377162
chrX	7406904	7407630
chrX	7410710	7411009
chrX	7412181	7413043
chrX	7416489	7417171
chrX	7420782	7423060
chrX	7427190	7427680
chrX	7428844	7429248
chrX	7430480	7430886
chrX	7432169	7433199
chrX	7435499	7435763
chrX	7444092	7444822
chrX	7463801	7464184
chrX	7483283	7485649
chrX	7499121	7499404
chrX	7517975	7518463
chrX	7535011	7536199
chrX	7554851	7556383
chrX	7559614	7560815
chrX	7567114	7567721
chrX	7573140	7574909
chrX	7585888	7587666
chrX	7593130	7594102
chrX	7595239	7596283
chrX	7598918	7599226
chrX	7604009	7605787
chrX	7609857	7611517
chrX	7620004	7620556
chrX	7625458	7626882
chrX	7630042	7630651
chrX	7638239	7639212
chrX	7648340	7649619
chrX	7656915	7658936
chrX	7664585	7665415
chrX	7670399	7671502
chrX	7674496	7675135
chrX	7679579	7681072
chrX	7696674	7697844
chrX	7704499	7706388
chrX	7713736	7715017
chrX	7721665	7722655
chrX	7728028	7728944
chrX	7732972	7734287
chrX	7744897	7745320
chrX	7750051	7751293
chrX	7762131	7764200
chrX	7773815	7774542
chrX	7776502	7776954
chrX	7779060	7780242
chrX	7789294	7790776
chrX	7794987	7795398
chrX	7800150	7800717
chrX	7803124	7803512
chrX	7809657	7810591
chrX	7812403	7814334
chrX	7815675	7816054
chrX	7818097	7818420
chrX	7822070	7824563
chrX	7831137	7832004
chrX	7841018	7842725
chrX	7854329	7854794
chrX	7859368	7860822
chrX	7877712	7880019
chrX	7883788	7884873
chrX	7892218	7892978
chrX	7898598	7900051
chrX	7905684	7906887
chrX	7912119	7912849
chrX	7919628	7920303
chrX	7921976	7923450
chrX	7927428	7928780
chrX	7935792	7937887
chrX	7939647	7939950
chrX	7947170	7948670
chrX	7959501	7960215
chrX	7961884	7963053
chrX	7967685	7969018
chrX	7970665	7972767
chrX	7977476	7979487
chrX	7992691	7994870
chrX	8002462	8003858
chrX	8006020	8006731
chrX	8013812	8015288
chrX	8016936	8018489
chrX	8023868	8024261
chrX	8025725	8026160
chrX	8029081	8029498
chrX	8034563	8034884
chrX	8036294	8036680
chrX	8046423	8047532
chrX	8053600	8054169
chrX	8063307	8066498
chrX	8073738	8075181
chrX	8085484	8086937
chrX	8089912	8090632
chrX	8096104	8097447
chrX	8116349	8117623
chrX	8125332	8126086
chrX	8131349	8132999
chrX	8144860	8146278
chrX	8155262	8156430
chrX	8164003	8165133
chrX	8175255	8176399
chrX	8182956	8183783
chrX	8186192	8186754
chrX	8192184	8193545
chrX	8198878	8200269
chrX	8205748	8206964
chrX	8217544	8220121
chrX	8224664	8225368
chrX	8226533	8227073
chrX	8230218	8231016
chrX	8238842	8239841
chrX	8245608	8247034
chrX	8251912	8252997
chrX	8257479	8258936
chrX	8263521	8264328
chrX	8271361	8272834
chrX	8276947	8279102
chrX	8293450	8294614
chrX	8299624	8300008
chrX	8305828	8307590
chrX	8314538	8315206
chrX	8323123	8323774
chrX	8327973	8328332
chrX	8353213	8354008
chrX	8464450	8465164
chrX	8513924	8514257
chrX	8549327	8549607
chrX	8654093	8655150
chrX	8719466	8720167
chrX	8732826	8733190
chrX	8740895	8741458
chrX	8752004	8752625
chrX	8776456	8777052
chrX	8797928	8798418
chrX	8831823	8832220
chrX	8838076	8838551
chrX	8849707	8850480
chrX	8852474	8852866
chrX	8891900	8893837
chrX	8902148	8902863
chrX	8905756	8907018
chrX	8918700	8920686
chrX	8922033	8922836
chrX	8948381	8949111
chrX	8952493	8952836
chrX	8956364	8956817
chrX	8962876	8965213
chrX	8972266	8972855
chrX	8982510	8982905
chrX	9003931	9004517
chrX	9021643	9021990
chrX	9037330	9037821
chrX	9041537	9041854
chrX	9061047	9063735
chrX	9077762	9080325
chrX	9104688	9105235
chrX	9110089	9110858
chrX	9119080	9119516
chrX	9122480	9123961
chrX	9142006	9142924
chrX	9151526	9151980
chrX	9181105	9181468
chrX	9199498	9200940
chrX	9216403	9216683
chrX	9225013	9225339
chrX	9272144	9273623
chrX	9284515	9285172
chrX	9286327	9287591
chrX	9324171	9324436
chrX	9327665	9328258
chrX	9342176	9343480
chrX	9351176	9351601
chrX	9353972	9355158
chrX	9378263	9379207
chrX	9397790	9401367
chrX	9409076	9410865
chrX	9470273	9470972
chrX	9474630	9475160
chrX	9481045	9481621
chrX	9495596	9497433
chrX	9574351	9574927
chrX	9576999	9579398
chrX	9584879	9585693
chrX	9587754	9589511
chrX	9604430	9607436
chrX	9608975	9609244
chrX	9616016	9619042
chrX	9621942	9622892
chrX	9632496	9634965
chrX	9636954	9639135
chrX	9640216	9641993
chrX	9646088	9650218
chrX	9662244	9663423
chrX	9738335	9738745
chrX	9747016	9747894
chrX	9820537	9821068
chrX	9834521	9835279
chrX	9843116	9843387
chrX	9846886	9847172
chrX	9850200	9851274
chrX	9853453	9854144
chrX	9895956	9896243
chrX	9905476	9905932
chrX	9944986	9945319
chrX	9953366	9953992
chrX	10116499	10119483
chrX	10128853	10129351
chrX	10140474	10141238
chrX	10215936	10217072
chrX	10229250	10229606
chrX	10297183	10297861
chrX	10317688	10318410
chrX	10380636	10381945
chrX	10387929	10388201
chrX	10414889	10417239
chrX	10484664	10486270
chrX	10498037	10498342
chrX	10541233	10541638
chrX	10549419	10550500
chrX	10582674	10583074
chrX	10595181	10596306
chrX	10627634	10628071
chrX	10650258	10650911
chrX	10694344	10694665
chrX	10714540	10715076
chrX	10716979	10719413
chrX	10729887	10730236
chrX	10763617	10764287
chrX	10766191	10766457
chrX	10777562	10778586
chrX	10793059	10793898
chrX	10807150	10807572
chrX	10908943	10909482
chrX	10912492	10912830
chrX	10924935	10925537
chrX	10934010	10934643
chrX	10989760	10990334
chrX	10991518	10993356
chrX	11085952	11088359
chrX	11098983	11100054
chrX	11104801	11105174
chrX	11182513	11183613
chrX	11253409	11254095
chrX	11277028	11277378
chrX	11333685	11333976
chrX	11350898	11351426
chrX	11384920	11385509
chrX	11408606	11410383
chrX	11415870	11416641
chrX	11417783	11419167
chrX	11435245	11436400
chrX	11443641	11444598
chrX	11447714	11448451
chrX	11466576	11467850
chrX	11481115	11482338
chrX	11491268	11494021
chrX	11516438	11517478
chrX	11520021	11521652
chrX	11524222	11527619
chrX	11544651	11545058
chrX	11549938	11550538
chrX	11570311	11571672
chrX	11585683	11586849
chrX	11610976	11611425
chrX	11619701	11621986
chrX	11632066	11634075
chrX	11654586	11655488
chrX	11664291	11665897
chrX	11672553	11672822
chrX	11685350	11686493
chrX	11689825	11690849
chrX	11703023	11703626
chrX	11706278	11707548
chrX	11716565	11717663
chrX	11726791	11727622
chrX	11734504	11735818
chrX	11738956	11739877
chrX	11747197	11748961
chrX	11752766	11754112
chrX	11762122	11763983
chrX	11770741	11771135
chrX	11773755	11774404
chrX	11790554	11791007
chrX	11796515	11797549
chrX	11806361	11808471
chrX	11821920	11822895
chrX	11832374	11832918
chrX	11838861	11840045
chrX	11841237	11841581
chrX	11845669	11847135
chrX	11851213	11852517
chrX	11861319	11862057
chrX	11872090	11872540
chrX	11880675	11881308
chrX	11884059	11884325
chrX	11892698	11893809
chrX	11895447	11896861
chrX	11898606	11900178
chrX	11904058	11904770
chrX	11912450	11913115
chrX	11918281	11919230
chrX	11926890	11927781
chrX	11937518	11938807
chrX	11956114	11956668
chrX	11960382	11961153
chrX	11963266	11964547
chrX	11980091	11982013
chrX	11988732	11989006
chrX	11995435	11995925
chrX	11998171	11999549
chrX	12005166	12007573
chrX	12041743	12042190
chrX	12046286	12046820
chrX	12058897	12059167
chrX	12065725	12067768
chrX	12068848	12069498
chrX	12072898	12073249
chrX	12076884	12081415
chrX	12087021	12089090
chrX	12090222	12091850
chrX	12110596	12112120
chrX	12127174	12129799
chrX	12133446	12137621
chrX	12139736	12140727
chrX	12150508	12152859
chrX	12155720	12156294
chrX	12158285	12160550
chrX	12195740	12196205
chrX	12200829	12201515
chrX	12212132	12212777
chrX	12213863	12214825
chrX	12218879	12219285
chrX	12225325	12227116
chrX	12241902	12242263
chrX	12251800	12253316
chrX	12260566	12260984
chrX	12262213	12263197
chrX	12265121	12266097
chrX	12280564	12281293
chrX	12286046	12288190
chrX	12298754	12299818
chrX	12305203	12305722
chrX	12309165	12309744
chrX	12312511	12312936
chrX	12325212	12327407
chrX	12329298	12329584
chrX	12347292	12348471
chrX	12362570	12364272
chrX	12372799	12373902
chrX	12375836	12376606
chrX	12432286	12432550
chrX	12433685	12435040
chrX	12458941	12459206
chrX	12462070	12462675
chrX	12467101	12467762
chrX	12470001	12470522
chrX	12489713	12490926
chrX	12494899	12495653
chrX	12500660	12501847
chrX	12503078	12503657
chrX	12506298	12506886
chrX	12516465	12517279
chrX	12523426	12524206
chrX	12540771	12541451
chrX	12559726	12561078
chrX	12564890	12565183
chrX	12568266	12570008
chrX	12587324	12588387
chrX	12599491	12600069
chrX	12618113	12619269
chrX	12646106	12646981
chrX	12651749	12652691
chrX	12672958	12674098
chrX	12716201	12716469
chrX	12761373	12762636
chrX	12771386	12772258
chrX	12831378	12832470
chrX	12839600	12841134
chrX	12845324	12845960
chrX	12851413	12851951
chrX	12857533	12858472
chrX	12862830	12863718
chrX	12873348	12874342
chrX	12886259	12886958
chrX	12889004	12889893
chrX	12892558	12892875
chrX	12899000	12902714
chrX	12915134	12917637
chrX	12924768	12925984
chrX	12928071	12928762
chrX	12936122	12937953
chrX	12946754	12947532
chrX	12951018	12952633
chrX	12954047	12954378
chrX	13013888	13014668
chrX	13021709	13021977
chrX	13034973	13035785
chrX	13041568	13042524
chrX	13047310	13048677
chrX	13050822	13051369
chrX	13054505	13054925
chrX	13070642	13073083
chrX	13078657	13080225
chrX	13117051	13117580
chrX	13142266	13142779
chrX	13144828	13146489
chrX	13149174	13149573
chrX	13155639	13156481
chrX	13198744	13200947
chrX	13207265	13208891
chrX	13218383	13219202
chrX	13223976	13225068
chrX	13229923	13231493
chrX	13236126	13236668
chrX	13242364	13243615
chrX	13245325	13246403
chrX	13262011	13263815
chrX	13272222	13272846
chrX	13280160	13282382
chrX	13294945	13295344
chrX	13296853	13297770
chrX	13302711	13304214
chrX	13309799	13310172
chrX	13326309	13328708
chrX	13337218	13337898
chrX	13345613	13347817
chrX	13354641	13355286
chrX	13360511	13361254
chrX	13365327	13366042
chrX	13372915	13373277
chrX	13382211	13382570
chrX	13386529	13386953
chrX	13393046	13393581
chrX	13402737	13403646
chrX	13419723	13420022
chrX	13431204	13431803
chrX	13437921	13438900
chrX	13440496	13442428
chrX	13447286	13449854
chrX	13453744	13454226
chrX	13461200	13462253
chrX	13466709	13467142
chrX	13485765	13487356
chrX	13495060	13496499
chrX	13504335	13505324
chrX	13509392	13511857
chrX	13516027	13516897
chrX	13519486	13520659
chrX	13525416	13525739
chrX	13531050	13532058
chrX	13537933	13538335
chrX	13548886	13549684
chrX	13554896	13555266
chrX	13574311	13574823
chrX	13582502	13583130
chrX	13584617	13584992
chrX	13652943	13653440
chrX	13658885	13659635
chrX	13667936	13668464
chrX	13686357	13686691
chrX	13753847	13754693
chrX	13765659	13765990
chrX	13778331	13778774
chrX	13779906	13780227
chrX	13845402	13847567
chrX	13858785	13859482
chrX	13866618	13867178
chrX	13894691	13895072
chrX	13986547	13986903
chrX	14021040	14021862
chrX	14027203	14027467
chrX	14034299	14034727
chrX	14036720	14037697
chrX	14042093	14042998
chrX	14058563	14060030
chrX	14101077	14101935
chrX	14168749	14169607
chrX	14211425	14211709
chrX	14322892	14323201
chrX	14416742	14417044
chrX	14461083	14461422
chrX	14580064	14580340
chrX	14615300	14615637
chrX	14643460	14644253
chrX	14683748	14685697
chrX	14698358	14699117
chrX	14721942	14722617
chrX	14737065	14737553
chrX	14798322	14798694
chrX	14805354	14805624
chrX	14839726	14840763
chrX	14930045	14930352
chrX	14956877	14958644
chrX	15053881	15054266
chrX	15072711	15073064
chrX	15076732	15077012
chrX	15111217	15111811
chrX	15205105	15205696
chrX	15244823	15245101
chrX	15321932	15323612
chrX	15377554	15378078
chrX	15379586	15379902
chrX	15539156	15539469
chrX	15607334	15608065
chrX	15641610	15641950
chrX	15669488	15669926
chrX	15687416	15687796
chrX	15702551	15703010
chrX	15740677	15740987
chrX	15747325	15747964
chrX	15768746	15769033
chrX	15863052	15863475
chrX	15946371	15946679
chrX	16148666	16149290
chrX	16203642	16204191
chrX	16266561	16266871
chrX	16288115	16288542
chrX	16315811	16316223
chrX	16395683	16396782
chrX	16439139	16440125
chrX	16509983	16510862
chrX	16522697	16523819
chrX	16528590	16529387
chrX	16570575	16571792
chrX	16609859	16611429
chrX	16617952	16619954
chrX	16696984	16697464
chrX	16705626	16706055
chrX	16715746	16716515
chrX	16784130	16784719
chrX	16787081	16787587
chrX	16816428	16817443
chrX	16835078	16835462
chrX	16907863	16908710
chrX	17200790	17201685
chrX	17250727	17251961
chrX	17318801	17320264
chrX	17376400	17376785
chrX	17473321	17473740
chrX	17513469	17514180
chrX	17531302	17531747
chrX	17571522	17572644
chrX	17590687	17591094
chrX	17611211	17611500
chrX	17622189	17622702
chrX	17672488	17672789
chrX	17725316	17725966
chrX	17809384	17809673
chrX	17821189	17821696
chrX	17885375	17885749
chrX	17934054	17934568
chrX	17950131	17950635
chrX	17965704	17966423
chrX	18057438	18057729
chrX	18099227	18099516
chrX	18145833	18147397
chrX	18161761	18163772
chrX	18254134	18255204
chrX	18258371	18259397
chrX	18266977	18267326
chrX	18317270	18317591
chrX	18320381	18321202
chrX	18359509	18360009
chrX	18375906	18376716
chrX	18392014	18392568
chrX	18411588	18412737
chrX	18456181	18456682
chrX	18461258	18461526
chrX	18583101	18583364
chrX	18758469	18758816
chrX	18764334	18765808
chrX	18814073	18814862
chrX	19060803	19062451
chrX	19105178	19106209
chrX	19115892	19116426
chrX	19140721	19141077
chrX	19167158	19167617
chrX	19236691	19238356
chrX	19399218	19399581
chrX	19427828	19428282
chrX	19430327	19430801
chrX	19480662	19481490
chrX	19551404	19551767
chrX	19672088	19672415
chrX	19821995	19822273
chrX	19840353	19841523
chrX	19843697	19844820
chrX	19846563	19847019
chrX	19917232	19917497
chrX	19983788	19984088
chrX	20059336	20061230
chrX	20074141	20074497
chrX	20162283	20162583
chrX	20211460	20211747
chrX	20239569	20240227
chrX	20291088	20292368
chrX	20300470	20300866
chrX	20310801	20311545
chrX	20319607	20320083
chrX	20330812	20331104
chrX	20332637	20332945
chrX	20336462	20336815
chrX	20364036	20365174
chrX	20407789	20408275
chrX	20412228	20413128
chrX	20414705	20415629
chrX	20419814	20420359
chrX	20424993	20426492
chrX	20432994	20433337
chrX	20451642	20452097
chrX	20456094	20457549
chrX	20470886	20471581
chrX	20473429	20473796
chrX	20481474	20482355
chrX	20506676	20506944
chrX	20514187	20514890
chrX	20517258	20518055
chrX	20547907	20549272
chrX	20571133	20571516
chrX	20572808	20573294
chrX	20616716	20618745
chrX	20636050	20637719
chrX	20641924	20642325
chrX	20644667	20645802
chrX	20647429	20648145
chrX	20650258	20650943
chrX	20658053	20659420
chrX	20662672	20663692
chrX	20671518	20672178
chrX	20682040	20682448
chrX	20687619	20689233
chrX	20703492	20704758
chrX	20717944	20720094
chrX	20728950	20730833
chrX	20748049	20748660
chrX	20769955	20771915
chrX	20775296	20775845
chrX	20797835	20798928
chrX	20819211	20820652
chrX	20848031	20849154
chrX	20861702	20863737
chrX	20869580	20871427
chrX	20873133	20873430
chrX	20920113	20921364
chrX	20927240	20929052
chrX	20941746	20942009
chrX	20950116	20951277
chrX	20961325	20962530
chrX	20978777	20979636
chrX	21035119	21035450
chrX	21061442	21063121
chrX	21088693	21090070
chrX	21095811	21096382
chrX	21109610	21109886
chrX	21115703	21116389
chrX	21130264	21130592
chrX	21221399	21221830
chrX	21286091	21286421
chrX	21293670	21293936
chrX	21296536	21297245
chrX	21322379	21322698
chrX	21324289	21325055
chrX	21360844	21362992
chrX	21378040	21378418
chrX	21402274	21402675
chrX	21442469	21442846
chrX	21446854	21447194
chrX	21449191	21449740
chrX	21498925	21500430
chrX	21504176	21505174
chrX	21516211	21516526
chrX	21523509	21523896
chrX	21551455	21551875
chrX	21607109	21607589
chrX	21670681	21671379
chrX	21675624	21675971
chrX	21704058	21705186
chrX	21713814	21715509
chrX	21734959	21735762
chrX	21745121	21745390
chrX	21750398	21751102
chrX	21777353	21778637
chrX	21789690	21790245
chrX	21857914	21860053
chrX	21910530	21910946
chrX	22000684	22001069
chrX	22013172	22014951
chrX	22123551	22123850
chrX	22186812	22187082
chrX	22219371	22219671
chrX	22235322	22235799
chrX	22248286	22249308
chrX	22292432	22292738
chrX	22348720	22349471
chrX	22361491	22362132
chrX	22443012	22443451
chrX	22484398	22484698
chrX	22710213	22710655
chrX	22823720	22823986
chrX	23080297	23080659
chrX	23155213	23155483
chrX	23180603	23180892
chrX	23200858	23201193
chrX	23361129	23361764
chrX	23364451	23365601
chrX	23453227	23453679
chrX	23514596	23515206
chrX	23551557	23552452
chrX	23692477	23693856
chrX	23699220	23699533
chrX	23713293	23713671
chrX	23734929	23735284
chrX	23818520	23819084
chrX	23825440	23826001
chrX	23923607	23924046
chrX	24008618	24008939
chrX	24151758	24152196
chrX	24298077	24298566
chrX	24360465	24360746
chrX	24424400	24424851
chrX	24483581	24484141
chrX	24486808	24487089
chrX	24500309	24500760
chrX	24696039	24696394
chrX	25416971	25417336
chrX	25570209	25570548
chrX	31137516	31137993
chrX	31142530	31146720
chrX	31147842	31150784
chrX	31157870	31163041
chrX	31164656	31165530
chrX	31167956	31171367
chrX	31175383	31177824
chrX	31187312	31187861
chrX	31189419	31191574
chrX	31194018	31197807
chrX	31200837	31201744
chrX	31206782	31207091
chrX	31208580	31212548
chrX	31221985	31224209
chrX	31225699	31226050
chrX	31229681	31231975
chrX	31234799	31239142
chrX	31242177	31243752
chrX	31254000	31255977
chrX	31630491	31630915
chrX	31724583	31725970
chrX	31730985	31731992
chrX	31734530	31735010
chrX	31736651	31737511
chrX	31742472	31746609
chrX	31748297	31749283
chrX	31759937	31762349
chrX	31766314	31769040
chrX	31771978	31776255
chrX	32591016	32591366
chrX	32598035	32601972
chrX	33055633	33061354
chrX	33069986	33071620
chrX	33080011	33080821
chrX	33922085	33923307
chrX	33925587	33931518
chrX	33980982	33982536
chrX	33997865	33998298
chrX	35580722	35581147
chrX	35656608	35656883
chrX	35665596	35666564
chrX	35672149	35673038
chrX	35683334	35683870
chrX	35725998	35726398
chrX	35813332	35814160
chrX	35888150	35889892
chrX	35925041	35925319
chrX	35946292	35946710
chrX	35997127	35997472
chrX	36018629	36019075
chrX	36024974	36026372
chrX	36063931	36064246
chrX	36074270	36074696
chrX	36111578	36112775
chrX	36188589	36189491
chrX	36195493	36196542
chrX	36206580	36207950
chrX	36218641	36219237
chrX	36225731	36227639
chrX	36240920	36242733
chrX	36327658	36330631
chrX	36335026	36335354
chrX	36341266	36342732
chrX	36354313	36355996
chrX	36377659	36378134
chrX	36386866	36387685
chrX	36391712	36392174
chrX	36395109	36395461
chrX	36400822	36402717
chrX	36414370	36416306
chrX	36419090	36420703
chrX	36432107	36432391
chrX	36439612	36441200
chrX	36453673	36454025
chrX	36474102	36474856
chrX	36482828	36483880
chrX	36487488	36488901
chrX	36491332	36492801
chrX	36495554	36496236
chrX	36502440	36502914
chrX	36513248	36514110
chrX	36525613	36526613
chrX	36528632	36530013
chrX	36534192	36534771
chrX	36548222	36548684
chrX	36551058	36552855
chrX	36597594	36599185
chrX	36632543	36633296
chrX	36644397	36645721
chrX	36683485	36685585
chrX	36743199	36744982
chrX	36761012	36761547
chrX	36762665	36763556
chrX	36767000	36767447
chrX	36777757	36778144
chrX	36795429	36796961
chrX	36806157	36808515
chrX	36816381	36817531
chrX	36819178	36820475
chrX	36824651	36825230
chrX	36833329	36834226
chrX	36840853	36841521
chrX	36863600	36864899
chrX	36873924	36875331
chrX	36902321	36903860
chrX	36909977	36911690
chrX	36922115	36922723
chrX	36932288	36932802
chrX	36934223	36935573
chrX	36939693	36940040
chrX	36944018	36944568
chrX	36946373	36946756
chrX	36982942	36984050
chrX	36988526	36991410
chrX	37022856	37024805
chrX	37029554	37031071
chrX	37042709	37043168
chrX	37047485	37050030
chrX	37052256	37052865
chrX	37059674	37060151
chrX	37067206	37067528
chrX	37069603	37069970
chrX	37071086	37071828
chrX	37074462	37074790
chrX	37077995	37078701
chrX	37084400	37085821
chrX	37109713	37110798
chrX	37126470	37127618
chrX	37168739	37169132
chrX	37171794	37172575
chrX	37184808	37185585
chrX	37190457	37191930
chrX	37198471	37199125
chrX	37203760	37204139
chrX	37205254	37205712
chrX	37210206	37211795
chrX	37217625	37219304
chrX	37228095	37230072
chrX	37244392	37245445
chrX	37453800	37454071
chrX	37469632	37470300
chrX	37493020	37494075
chrX	37571410	37572050
chrX	37580882	37581868
chrX	37607352	37607760
chrX	37617907	37618236
chrX	37642861	37643700
chrX	37672649	37673654
chrX	37680050	37683694
chrX	37753532	37753844
chrX	37804929	37805195
chrX	37806810	37807917
chrX	37809240	37811431
chrX	37815794	37818087
chrX	37826567	37828107
chrX	37837143	37839416
chrX	37851636	37852170
chrX	37877686	37879643
chrX	37888542	37891768
chrX	37900680	37901713
chrX	37902992	37903968
chrX	37945070	37947922
chrX	37952630	37953344
chrX	37957441	37957859
chrX	37962051	37963306
chrX	37965336	37969685
chrX	37970991	37972059
chrX	37980638	37983790
chrX	37995247	37995937
chrX	38006837	38007409
chrX	38008960	38009675
chrX	38011786	38012542
chrX	38016441	38017051
chrX	38022077	38022379
chrX	38024594	38025180
chrX	38028339	38030179
chrX	38034917	38035857
chrX	38039684	38042406
chrX	38047404	38047742
chrX	38060118	38060907
chrX	38066429	38068215
chrX	38083814	38085159
chrX	38092878	38093172
chrX	38102054	38103624
chrX	38107803	38108265
chrX	38113403	38113805
chrX	38120707	38122018
chrX	38140296	38142023
chrX	38149034	38149436
chrX	38157117	38157513
chrX	38160702	38161339
chrX	38165944	38166757
chrX	38179961	38182214
chrX	38189393	38190652
chrX	38209696	38210700
chrX	38231586	38232950
chrX	38237710	38238300
chrX	38246985	38247397
chrX	38249565	38250834
chrX	38252000	38254142
chrX	38279560	38280523
chrX	38299768	38301759
chrX	38312773	38316869
chrX	38356612	38357125
chrX	38374993	38375932
chrX	38411394	38411930
chrX	38426164	38426609
chrX	38431251	38431608
chrX	38455597	38456660
chrX	38473205	38474274
chrX	38479872	38480549
chrX	38484731	38486729
chrX	38488713	38490468
chrX	38501521	38502412
chrX	38504700	38505780
chrX	38510628	38511875
chrX	38514691	38515824
chrX	38520414	38521645
chrX	38528756	38529439
chrX	38564076	38565474
chrX	38575545	38577447
chrX	38581960	38583179
chrX	38600132	38601307
chrX	38625466	38625846
chrX	38634657	38635736
chrX	38653336	38653671
chrX	38668054	38668324
chrX	38679537	38680396
chrX	38686190	38686644
chrX	38705603	38706012
chrX	38732181	38733225
chrX	38765597	38766055
chrX	38772041	38773696
chrX	38839164	38839764
chrX	38905504	38906199
chrX	39083081	39083393
chrX	39143355	39144082
chrX	39262754	39263133
chrX	39313378	39313746
chrX	39372214	39372552
chrX	39604652	39605044
chrX	39709319	39709777
chrX	39714693	39715298
chrX	39796558	39796853
chrX	39899856	39900182
chrX	39970328	39970701
chrX	40000533	40001830
chrX	40071729	40072092
chrX	40145047	40146436
chrX	40277432	40278023
chrX	40299734	40301174
chrX	40426190	40426614
chrX	40457862	40458152
chrX	40460679	40461371
chrX	40500656	40500976
chrX	40574964	40575244
chrX	40584325	40584738
chrX	40618524	40619070
chrX	40649882	40650300
chrX	40655133	40655459
chrX	40707755	40708597
chrX	40750181	40750635
chrX	40783982	40785523
chrX	40920533	40921468
chrX	41028795	41029320
chrX	41031054	41031483
chrX	41037467	41037790
chrX	41059808	41060239
chrX	41216740	41217145
chrX	41248737	41250108
chrX	41252257	41252914
chrX	41399973	41402549
chrX	41605270	41605985
chrX	41692103	41692618
chrX	41712345	41713092
chrX	41791869	41792267
chrX	41877568	41878022
chrX	41910498	41912319
chrX	41922034	41922557
chrX	41928852	41929932
chrX	41937347	41938274
chrX	41958606	41959074
chrX	41974970	41975907
chrX	41984407	41985422
chrX	41997182	41998030
chrX	42005025	42006007
chrX	42012784	42014449
chrX	42027035	42027933
chrX	42032059	42033579
chrX	42038481	42040367
chrX	42050548	42051366
chrX	42067654	42069193
chrX	42079523	42080444
chrX	42091457	42092287
chrX	42129540	42130753
chrX	42139128	42140287
chrX	42148150	42150952
chrX	42172917	42173917
chrX	42215487	42216697
chrX	42241614	42241878
chrX	42261277	42262611
chrX	42284866	42285188
chrX	42296146	42296733
chrX	42313680	42314034
chrX	42359768	42362239
chrX	42414532	42415050
chrX	42429740	42430389
chrX	42489316	42490809
chrX	42502451	42503546
chrX	42513790	42514300
chrX	42532663	42533158
chrX	42540342	42540954
chrX	42554998	42555852
chrX	42581680	42581969
chrX	42681036	42681766
chrX	42819425	42819981
chrX	42850345	42850834
chrX	42853703	42854225
chrX	42992478	42992964
chrX	43061348	43061845
chrX	43252787	43253338
chrX	43427388	43430879
chrX	43473117	43473574
chrX	43479180	43479511
chrX	43590665	43591186
chrX	43734397	43735226
chrX	43817212	43817580
chrX	43821050	43821812
chrX	43944949	43945232
chrX	44094239	44094576
chrX	44101132	44101520
chrX	44123039	44123340
chrX	44127209	44127769
chrX	44163873	44164762
chrX	44218547	44218897
chrX	44261917	44262362
chrX	44278763	44279454
chrX	44366749	44368474
chrX	44466450	44466948
chrX	44506325	44506775
chrX	44537497	44538026
chrX	44544826	44545306
chrX	44556995	44557513
chrX	44610731	44611340
chrX	44687131	44688155
chrX	44703965	44704355
chrX	44771698	44772710
chrX	44775308	44775728
chrX	44788706	44790394
chrX	44797441	44797963
chrX	44807942	44809152
chrX	44863165	44863862
chrX	44892356	44894565
chrX	44951153	44951574
chrX	45026616	45026945
chrX	45077671	45078242
chrX	45123870	45124723
chrX	45160272	45160711
chrX	45203677	45203989
chrX	45220417	45221013
chrX	45286192	45286534
chrX	45324976	45325503
chrX	45339127	45341189
chrX	45348031	45348389
chrX	45416790	45417232
chrX	45454592	45454875
chrX	45497682	45498141
chrX	45601616	45601930
chrX	45709397	45709701
chrX	45767670	45767934
chrX	45807473	45807804
chrX	45918762	45920021
chrX	45931677	45932099
chrX	45941702	45942065
chrX	45947591	45947984
chrX	46065508	46065805
chrX	46069512	46069873
chrX	46087711	46088214
chrX	46114792	46115210
chrX	46126978	46128297
chrX	46137558	46138181
chrX	46164802	46166436
chrX	46231428	46232395
chrX	46297643	46298621
chrX	46321772	46322169
chrX	46323626	46324129
chrX	46359197	46359626
chrX	46425643	46426109
chrX	46508260	46508677
chrX	46611984	46612343
chrX	46642254	46642905
chrX	46712737	46713113
chrX	46753042	46753754
chrX	46847119	46847617
chrX	46886426	46886694
chrX	46906525	46907359
chrX	46910756	46911488
chrX	46924745	46925112
chrX	46936061	46936374
chrX	46968646	46969015
chrX	47472263	47472612
chrX	47476605	47477436
chrX	47500588	47500937
chrX	47533075	47533361
chrX	47551330	47552655
chrX	47585965	47586864
chrX	47610120	47610616
chrX	47626586	47626928
chrX	47692511	47693065
chrX	47695333	47695893
chrX	47712803	47714363
chrX	47729860	47730133
chrX	47807486	47807887
chrX	47832776	47833146
chrX	47859190	47859614
chrX	47891399	47892926
chrX	47900042	47900961
chrX	47902446	47903604
chrX	47911996	47913252
chrX	47992659	47994369
chrX	47998841	48000067
chrX	48006094	48006517
chrX	48011600	48013395
chrX	48016641	48017193
chrX	48018526	48020288
chrX	48021518	48021906
chrX	48025879	48026496
chrX	48027873	48028552
chrX	48033622	48035144
chrX	48054001	48054949
chrX	48062829	48063495
chrX	48077346	48077764
chrX	48082223	48082621
chrX	48094742	48095119
chrX	48106324	48107147
chrX	48108319	48109413
chrX	48116735	48117334
chrX	48124590	48125331
chrX	48126789	48127708
chrX	48130560	48131113
chrX	48134986	48136394
chrX	48143115	48144143
chrX	48148902	48149189
chrX	48157501	48160311
chrX	48178128	48178468
chrX	48182730	48183020
chrX	48192937	48194639
chrX	48207798	48209086
chrX	48227164	48227579
chrX	48234124	48234542
chrX	48244450	48244898
chrX	48256109	48257452
chrX	48277459	48277758
chrX	48284404	48286262
chrX	48291499	48291775
chrX	48310241	48311296
chrX	48314352	48315264
chrX	48317276	48318470
chrX	48340660	48345900
chrX	48367680	48370398
chrX	48392908	48394502
chrX	48397941	48398380
chrX	48409537	48410836
chrX	48422928	48425260
chrX	48433348	48435950
chrX	48438902	48439564
chrX	48452814	48454860
chrX	48462352	48463510
chrX	48507733	48508029
chrX	48512912	48514320
chrX	48518444	48519888
chrX	48525449	48525728
chrX	48531878	48532721
chrX	48593700	48594889
chrX	48596117	48596471
chrX	48606565	48609303
chrX	48623153	48624309
chrX	48673278	48674222
chrX	48689476	48689920
chrX	48694528	48695566
chrX	48711301	48713655
chrX	48773631	48774319
chrX	48783625	48783958
chrX	48822427	48824196
chrX	48828021	48828311
chrX	48844797	48845493
chrX	48859891	48860207
chrX	48866274	48867256
chrX	48877298	48878456
chrX	48884528	48884897
chrX	48895554	48896729
chrX	48997818	48998207
chrX	49036558	49036969
chrX	49074169	49075185
chrX	49100245	49102699
chrX	49214389	49214694
chrX	49287730	49288584
chrX	49306677	49307288
chrX	49327432	49328361
chrX	49377531	49378353
chrX	49387502	49388613
chrX	49447773	49448271
chrX	49470116	49471210
chrX	49479109	49481106
chrX	49485013	49485466
chrX	49493236	49495777
chrX	49557623	49557952
chrX	49579679	49580048
chrX	49636727	49637068
chrX	49786846	49788188
chrX	49797261	49798399
chrX	49939904	49940479
chrX	49944872	49945394
chrX	50050661	50051143
chrX	50121085	50121625
chrX	50126230	50126765
chrX	50146355	50146620
chrX	50188709	50189129
chrX	50276124	50276555
chrX	50305138	50305593
chrX	50326120	50326714
chrX	50372370	50374373
chrX	50390081	50390596
chrX	50421836	50423706
chrX	50471422	50472541
chrX	50529902	50530320
chrX	50537233	50537954
chrX	50542990	50543453
chrX	50566574	50566884
chrX	50577201	50577537
chrX	50593982	50596277
chrX	50597785	50598438
chrX	50600139	50600542
chrX	50602730	50603219
chrX	50617409	50617836
chrX	50622900	50623428
chrX	50634568	50635976
chrX	50642716	50643396
chrX	50657364	50658510
chrX	50679162	50679569
chrX	50719308	50719989
chrX	50721661	50722138
chrX	50732162	50732496
chrX	50755297	50756163
chrX	50772670	50773156
chrX	50793248	50794327
chrX	50809070	50810505
chrX	50823671	50824980
chrX	50827387	50828961
chrX	50840975	50842405
chrX	50871705	50872221
chrX	50901319	50901722
chrX	50923744	50925679
chrX	50927631	50928273
chrX	50933484	50934921
chrX	50945956	50946241
chrX	50967899	50968728
chrX	50981165	50981705
chrX	50989159	50989905
chrX	51017571	51019298
chrX	51038112	51038559
chrX	51051924	51052749
chrX	51065437	51067543
chrX	51081508	51081785
chrX	51108941	51109352
chrX	51191858	51192545
chrX	51204667	51206306
chrX	51218860	51219970
chrX	51240972	51243860
chrX	51245791	51246404
chrX	51495462	51495806
chrX	51556530	51557560
chrX	51679596	51681683
chrX	51713080	51714843
chrX	51747922	51749465
chrX	51759972	51760423
chrX	51789575	51790778
chrX	51800470	51801882
chrX	51838603	51839426
chrX	51844931	51848235
chrX	51862842	51864193
chrX	51871119	51871598
chrX	51878910	51880111
chrX	51890445	51892172
chrX	51895774	51896613
chrX	51911589	51911951
chrX	51913045	51914227
chrX	51934721	51935021
chrX	51953288	51954249
chrX	51958021	51959237
chrX	51971822	51974133
chrX	52030061	52030378
chrX	52073129	52073529
chrX	52128842	52129737
chrX	52142088	52142747
chrX	52153017	52154536
chrX	52164273	52166048
chrX	52237557	52238026
chrX	52241126	52241550
chrX	52261790	52263367
chrX	52372631	52373385
chrX	52453406	52453768
chrX	52563375	52563734
chrX	52591137	52591807
chrX	52604563	52604838
chrX	52611881	52614491
chrX	52651442	52652265
chrX	52717550	52718356
chrX	52743882	52745532
chrX	52762506	52763024
chrX	52775828	52776554
chrX	52782012	52782866
chrX	52783999	52784287
chrX	52787968	52788335
chrX	52790807	52791618
chrX	52796851	52798478
chrX	52799724	52800109
chrX	52805111	52805606
chrX	52812941	52813376
chrX	52879050	52879905
chrX	52898628	52898896
chrX	52902609	52903399
chrX	52911828	52913115
chrX	52946349	52947010
chrX	52953825	52954703
chrX	52961098	52962103
chrX	52970560	52972297
chrX	52987717	52988860
chrX	52999740	53001157
chrX	53005047	53006335
chrX	53016892	53017289
chrX	53045655	53046309
chrX	53052572	53053073
chrX	53056656	53058796
chrX	53087069	53087396
chrX	53136945	53137799
chrX	53161128	53161613
chrX	53162703	53163701
chrX	53166241	53167421
chrX	53193320	53193844
chrX	53209292	53212392
chrX	53231741	53232292
chrX	53236341	53236821
chrX	53268644	53270323
chrX	53273770	53274285
chrX	53314325	53315092
chrX	53321011	53321821
chrX	53324130	53324537
chrX	53329684	53330784
chrX	53341494	53343772
chrX	53346791	53347171
chrX	53362368	53363010
chrX	53369532	53371051
chrX	53395085	53395542
chrX	53422611	53423218
chrX	53434687	53436788
chrX	53447455	53448411
chrX	53449528	53449860
chrX	53454313	53455636
chrX	53459800	53462552
chrX	53467632	53468342
chrX	53579567	53580125
chrX	53587419	53587933
chrX	53591086	53591770
chrX	53594571	53596850
chrX	53604100	53604616
chrX	53607624	53608936
chrX	53610526	53610843
chrX	53642908	53644164
chrX	53669405	53670937
chrX	53676913	53677525
chrX	53690830	53692961
chrX	53698888	53699181
chrX	53704612	53705020
chrX	53706158	53706840
chrX	53715800	53717435
chrX	53723966	53725483
chrX	53730010	53730348
chrX	53756011	53758310
chrX	53774026	53776629
chrX	53797026	53798111
chrX	53871973	53872717
chrX	53883404	53884883
chrX	53936187	53936594
chrX	53974514	53977459
chrX	54021350	54022262
chrX	54075572	54076823
chrX	54084172	54084765
chrX	54096701	54097002
chrX	54179474	54180382
chrX	54235634	54236615
chrX	54713082	54713470
chrX	55309384	55310214
chrX	55429552	55430656
chrX	55551058	55552051
chrX	55643166	55643769
chrX	55681024	55681638
chrX	55697693	55698562
chrX	55811218	55811482
chrX	55837121	55838344
chrX	55895633	55896010
chrX	55925725	55926281
chrX	55959295	55960980
chrX	55971642	55972611
chrX	56128260	56128719
chrX	56136308	56137224
chrX	56151264	56151701
chrX	56156008	56156486
chrX	56171690	56172082
chrX	56211432	56213381
chrX	56230408	56231770
chrX	56260798	56262019
chrX	56292182	56293228
chrX	56335440	56337432
chrX	56346110	56347053
chrX	56349587	56349858
chrX	56374211	56377225
chrX	56381926	56383300
chrX	56385122	56386257
chrX	56416912	56418120
chrX	56419729	56419996
chrX	56427163	56428128
chrX	56443575	56444657
chrX	56454523	56456528
chrX	56462917	56463737
chrX	56472839	56473628
chrX	56502458	56504110
chrX	56511028	56511386
chrX	56512702	56513412
chrX	56515282	56516633
chrX	56530244	56531694
chrX	56535293	56535634
chrX	56539790	56540356
chrX	56548392	56548782
chrX	56557526	56557876
chrX	56570567	56571580
chrX	56597377	56598501
chrX	56609359	56610693
chrX	56639604	56639992
chrX	56665336	56666359
chrX	56671381	56671749
chrX	56683471	56684481
chrX	56720499	56720964
chrX	56730985	56732266
chrX	56753341	56753910
chrX	56787643	56791558
chrX	56816208	56816855
chrX	56820699	56822697
chrX	56827208	56827839
chrX	56833952	56834552
chrX	56838314	56839804
chrX	56938364	56938717
chrX	56955659	56956632
chrX	57000537	57001208
chrX	57008585	57008988
chrX	57022231	57022691
chrX	57052989	57054256
chrX	57060952	57061269
chrX	57083826	57084703
chrX	57088959	57089457
chrX	57091063	57091943
chrX	57095559	57096302
chrX	57101712	57102495
chrX	57110314	57112162
chrX	57115277	57117385
chrX	57160304	57161529
chrX	57223333	57223927
chrX	57253637	57253947
chrX	57276938	57278111
chrX	57296551	57296981
chrX	57302220	57302657
chrX	57325723	57327205
chrX	57350222	57350572
chrX	57392199	57393701
chrX	57403561	57403967
chrX	57408302	57410033
chrX	57424385	57425053
chrX	57446264	57446859
chrX	57481455	57481910
chrX	57484189	57484457
chrX	57489224	57489622
chrX	57493452	57494157
chrX	57501053	57504233
chrX	57520840	57521610
chrX	57525628	57526100
chrX	57567286	57567655
chrX	57659770	57660926
chrX	57675053	57675425
chrX	57704333	57705154
chrX	57758653	57759149
chrX	57772202	57772573
chrX	57797621	57798473
chrX	57814711	57815699
chrX	57829183	57830071
chrX	57842217	57842512
chrX	57861331	57862762
chrX	57904978	57905258
chrX	57916692	57917967
chrX	57919909	57922448
chrX	58014124	58020058
chrX	58029806	58033166
chrX	58037831	58039500
chrX	58057447	58059321
chrX	58089179	58090171
chrX	58221956	58222359
chrX	58224722	58225414
chrX	58238937	58240680
chrX	58285227	58285626
chrX	58417429	58417806
chrX	58550600	58550883
chrX	58552158	58552477
chrX	58608467	58608765
chrX	58620599	58620999
chrX	58900785	58901255
chrX	58911121	58912535
chrX	58948501	58949288
chrX	59065751	59066159
chrX	59080846	59082445
chrX	59122657	59123295
chrX	59133373	59135447
chrX	59408492	59408946
chrX	59422722	59423123
chrX	59565942	59568647
chrX	59585464	59585910
chrX	59749109	59749744
chrX	59874057	59874496
chrX	59902942	59903358
chrX	59928863	59929259
chrX	60007319	60007880
chrX	60039369	60039643
chrX	60045189	60046307
chrX	60050685	60051752
chrX	60177710	60179540
chrX	60221189	60221637
chrX	60306131	60306638
chrX	60310293	60310566
chrX	60334465	60334798
chrX	60347678	60348770
chrX	60395928	60396692
chrX	60403133	60405087
chrX	60423627	60424063
chrX	60425971	60426405
chrX	60433317	60434409
chrX	60471565	60471829
chrX	60482623	60483802
chrX	60546938	60548686
chrX	60576650	60577005
chrX	60609190	60609772
chrX	60713852	60714272
chrX	60726530	60727340
chrX	60769443	60770580
chrX	60824592	60826124
chrX	60831111	60831876
chrX	60891999	60894578
chrX	60906777	60907045
chrX	60926305	60926898
chrX	60963234	60963498
chrX	60971523	60972603
chrX	60974831	60975377
chrX	61054721	61055541
chrX	61063060	61063436
chrX	61071507	61072445
chrX	61090470	61093316
chrX	61095061	61095787
chrX	61146838	61147246
chrX	61203167	61203438
chrX	61214201	61214627
chrX	61288090	61289129
chrX	61308205	61309581
chrX	61396947	61397753
chrX	61452937	61453228
chrX	61480700	61481084
chrX	61569221	61569493
chrX	61680028	61681052
chrX	61686230	61686671
chrX	61697305	61697938
chrX	61703756	61704542
chrX	61709083	61710300
chrX	61722679	61723915
chrX	61785568	61785984
chrX	61803294	61804298
chrX	61814441	61814905
chrX	61830198	61831450
chrX	61933330	61934138
chrX	61970016	61970863
chrX	61981999	61982354
chrX	62053820	62055050
chrX	62097474	62097893
chrX	62144986	62145598
chrX	62175784	62176428
chrX	62180114	62180883
chrX	62190973	62191274
chrX	62208801	62209890
chrX	62262551	62262959
chrX	62279304	62280230
chrX	62286476	62287913
chrX	62301445	62301844
chrX	62364778	62365109
chrX	62371371	62372607
chrX	62414578	62415186
chrX	62441788	62442286
chrX	62480210	62480854
chrX	62491428	62492747
chrX	62515462	62517081
chrX	62521517	62522689
chrX	62526789	62528112
chrX	62537558	62539003
chrX	62543016	62543866
chrX	62548147	62550230
chrX	62552633	62555125
chrX	62646061	62646906
chrX	62695462	62696039
chrX	62731569	62732250
chrX	62823580	62823849
chrX	62904047	62904612
chrX	62910825	62911107
chrX	62980385	62980703
chrX	62997811	62998269
chrX	63052815	63053359
chrX	63069501	63069767
chrX	63091497	63091802
chrX	63146563	63146915
chrX	63159860	63160245
chrX	63189718	63190161
chrX	63197991	63198260
chrX	63213984	63214412
chrX	63255324	63255704
chrX	63280456	63280948
chrX	63312849	63313112
chrX	63333877	63334534
chrX	63366029	63366934
chrX	63439335	63439656
chrX	63579017	63579297
chrX	63739541	63739996
chrX	63797799	63798422
chrX	63807530	63808213
chrX	63837804	63838147
chrX	63867069	63867603
chrX	63909626	63909896
chrX	63976105	63976428
chrX	64018771	64019093
chrX	64173253	64174663
chrX	64195052	64195490
chrX	64209457	64210742
chrX	64275349	64277688
chrX	64339327	64339600
chrX	64374368	64375170
chrX	64387619	64388110
chrX	64391028	64391497
chrX	64440135	64440720
chrX	64462108	64462943
chrX	64464109	64464524
chrX	64470565	64470963
chrX	64497566	64498063
chrX	64535308	64535747
chrX	64695209	64695556
chrX	64724647	64724983
chrX	64750321	64750615
chrX	64755661	64756349
chrX	64827732	64828274
chrX	64876022	64876897
chrX	64963963	64964326
chrX	65022464	65022756
chrX	65047447	65048178
chrX	65049870	65050601
chrX	65085911	65086224
chrX	65104800	65105401
chrX	65216389	65216939
chrX	65252108	65254743
chrX	65295142	65295630
chrX	65342598	65343101
chrX	65383186	65383613
chrX	65432751	65433270
chrX	65446682	65447439
chrX	65510482	65511120
chrX	65569339	65569622
chrX	65647969	65648293
chrX	65723325	65724140
chrX	65731377	65731708
chrX	65767210	65768496
chrX	65773135	65773922
chrX	65853848	65854216
chrX	65863065	65863580
chrX	66145502	66146240
chrX	66185644	66186352
chrX	66198196	66198909
chrX	66221775	66222069
chrX	66339278	66339793
chrX	66490275	66490730
chrX	66575106	66575584
chrX	66581020	66581458
chrX	66588834	66589221
chrX	66637546	66638710
chrX	66648909	66649947
chrX	66652451	66654924
chrX	66678563	66678957
chrX	66699497	66699906
chrX	66737677	66738210
chrX	66763465	66766879
chrX	66774138	66775195
chrX	66807021	66807726
chrX	66811357	66811683
chrX	66867544	66867829
chrX	66875393	66876735
chrX	66965130	66965658
chrX	66969483	66970721
chrX	66977660	66978629
chrX	67099961	67100262
chrX	67118319	67118826
chrX	67184990	67185637
chrX	67222818	67223573
chrX	67270533	67271052
chrX	67311530	67311804
chrX	67316032	67317229
chrX	67363581	67364033
chrX	67430763	67431697
chrX	67454360	67454682
chrX	67500485	67501187
chrX	67518555	67518840
chrX	67525289	67526153
chrX	67531433	67531843
chrX	67566877	67568537
chrX	67594192	67595054
chrX	67605629	67606356
chrX	67648178	67649109
chrX	67666255	67666535
chrX	67693758	67695533
chrX	67734072	67734457
chrX	67735737	67736261
chrX	67760880	67762564
chrX	67790190	67790661
chrX	67793652	67793988
chrX	67815819	67816856
chrX	67842644	67843000
chrX	67847825	67848153
chrX	67860572	67860856
chrX	67924170	67924942
chrX	67951343	67951630
chrX	67977636	67981524
chrX	68006206	68006882
chrX	68044132	68044990
chrX	68091595	68092678
chrX	68221741	68222161
chrX	68250696	68251018
chrX	68259364	68259742
chrX	68288465	68288931
chrX	68313607	68314065
chrX	68389779	68390177
chrX	68400392	68400734
chrX	68426688	68427424
chrX	68563482	68564642
chrX	68580315	68581204
chrX	68605550	68605893
chrX	68615510	68616009
chrX	68621291	68621825
chrX	68629472	68630958
chrX	68655014	68655572
chrX	68659611	68660225
chrX	68678056	68679761
chrX	68723456	68724367
chrX	68761508	68762467
chrX	68779519	68779875
chrX	68807575	68808713
chrX	68830047	68830438
chrX	68887180	68888213
chrX	68920682	68922024
chrX	68958710	68959051
chrX	68985625	68986063
chrX	69213147	69214721
chrX	69236776	69237392
chrX	69283809	69284533
chrX	69334950	69335321
chrX	69359522	69361396
chrX	69413657	69415211
chrX	69526905	69527770
chrX	69533907	69534318
chrX	69639846	69640218
chrX	69685283	69685568
chrX	69689570	69690474
chrX	69708649	69709499
chrX	69712267	69712848
chrX	69745195	69746190
chrX	69836370	69840104
chrX	69846315	69846833
chrX	69881502	69882121
chrX	69920657	69921313
chrX	69944952	69947243
chrX	69973981	69974265
chrX	69988394	69988737
chrX	70184462	70184777
chrX	70237252	70237530
chrX	70311223	70311710
chrX	70327809	70328882
chrX	70334389	70334659
chrX	70357913	70359105
chrX	70363583	70365465
chrX	70385131	70386593
chrX	70400450	70401436
chrX	70430162	70430919
chrX	70462880	70463672
chrX	70476323	70477771
chrX	70509151	70510082
chrX	70512386	70513145
chrX	70538350	70539560
chrX	70559414	70559992
chrX	70561186	70561613
chrX	70573879	70575639
chrX	70693823	70695159
chrX	70715164	70715530
chrX	70731727	70732064
chrX	70765078	70765385
chrX	70806513	70808839
chrX	70840945	70841442
chrX	70877607	70878092
chrX	70881010	70882368
chrX	70898130	70900519
chrX	70916962	70917279
chrX	70946492	70947044
chrX	71049037	71052886
chrX	71106278	71107862
chrX	71118442	71118828
chrX	71139522	71139958
chrX	71146500	71147979
chrX	71149848	71151267
chrX	71182996	71184004
chrX	71185949	71186654
chrX	71194577	71195024
chrX	71214511	71215731
chrX	71220724	71221446
chrX	71275394	71276061
chrX	71310690	71311938
chrX	71328791	71329522
chrX	71330717	71333311
chrX	71343890	71344416
chrX	71348465	71350693
chrX	71364426	71365505
chrX	71409098	71409615
chrX	71413005	71414355
chrX	71425861	71427178
chrX	71434824	71435197
chrX	71457112	71457942
chrX	71473946	71474378
chrX	71492163	71493581
chrX	71498664	71499058
chrX	71505507	71506233
chrX	71517276	71518195
chrX	71528323	71529995
chrX	71537935	71538271
chrX	71540903	71541686
chrX	71546881	71547862
chrX	71555447	71557188
chrX	71570431	71570865
chrX	71600851	71602113
chrX	71618738	71619481
chrX	71623536	71624263
chrX	71628241	71629202
chrX	71644567	71649205
chrX	71662576	71665109
chrX	71730970	71732304
chrX	71734716	71736888
chrX	71738315	71738893
chrX	71775234	71775822
chrX	71815947	71817332
chrX	71900712	71901540
chrX	71903133	71903553
chrX	71915258	71915608
chrX	71931662	71932936
chrX	71944697	71945044
chrX	71946351	71946973
chrX	71961780	71963547
chrX	71967447	71969189
chrX	71980588	71980904
chrX	72007500	72007919
chrX	72022868	72023723
chrX	72029839	72030383
chrX	72041987	72042296
chrX	72176837	72177248
chrX	72217281	72219022
chrX	72269986	72271063
chrX	72274280	72275479
chrX	72330623	72330909
chrX	72369218	72370060
chrX	72386390	72387791
chrX	72495759	72496170
chrX	72540798	72541137
[truncated: 2,455 more rows]

## Sheet: P18_de-novo
chrX	3217039	3218130
chrX	3226147	3227333
chrX	4543852	4544192
chrX	4548971	4549894
chrX	5080082	5081682
chrX	5117617	5118045
chrX	5145012	5145282
chrX	5203689	5203962
chrX	5310653	5312253
chrX	5418264	5418922
chrX	5490125	5490501
chrX	5499295	5500892
chrX	5571614	5572104
chrX	5620978	5624511
chrX	5652845	5653242
chrX	5665469	5665807
chrX	5680126	5680685
chrX	5687792	5688108
chrX	5699841	5700666
chrX	5717569	5717841
chrX	5739306	5739829
chrX	5754367	5754704
chrX	5776457	5776932
chrX	5787541	5787979
chrX	5817897	5818292
chrX	5819845	5820187
chrX	5848802	5849351
chrX	5892757	5893343
chrX	5932122	5933949
chrX	6012233	6012885
chrX	6018546	6020159
chrX	6032361	6032851
chrX	6035728	6036052
chrX	6055575	6060842
chrX	6070119	6071995
chrX	6115810	6116077
chrX	6186776	6187272
chrX	6191747	6192096
chrX	6217027	6217711
chrX	6258520	6259004
chrX	6261235	6262051
chrX	6270422	6271106
chrX	6294584	6295222
chrX	6319930	6320699
chrX	6325587	6326021
chrX	6329462	6330122
chrX	6480520	6481237
chrX	6560206	6561022
chrX	6577196	6577609
chrX	6582813	6585609
chrX	6588205	6588688
chrX	6609223	6610148
chrX	6628328	6629423
chrX	6633913	6634249
chrX	6682477	6683266
chrX	6751619	6752889
chrX	6764297	6764621
chrX	6832493	6832817
chrX	6936720	6938454
chrX	6960016	6960424
chrX	6972855	6973149
chrX	6985167	6985529
chrX	7016831	7017143
chrX	7049776	7052235
chrX	7055069	7057243
chrX	7064912	7066190
chrX	7087844	7088775
chrX	7117011	7117467
chrX	7121653	7122715
chrX	7126884	7127624
chrX	7155259	7155812
chrX	7184944	7185335
chrX	7270872	7271763
chrX	7307267	7308310
chrX	7328118	7328689
chrX	7406904	7407630
chrX	7410710	7411009
chrX	7416489	7417171
chrX	7420782	7423060
chrX	7427190	7427680
chrX	7428844	7429248
chrX	7430480	7430886
chrX	7432169	7433199
chrX	7435499	7435763
chrX	7444092	7444822
chrX	7463801	7464184
chrX	7483283	7485649
chrX	7499121	7499404
chrX	7517975	7518463
chrX	7535011	7536199
chrX	7554851	7556383
chrX	7559614	7560815
chrX	7567114	7567721
chrX	7585888	7587666
chrX	7593130	7594102
chrX	7595239	7596283
chrX	7598918	7599226
chrX	7609857	7611517
chrX	7620004	7620556
chrX	7625458	7626882
chrX	7630042	7630651
chrX	7664585	7665415
chrX	7704499	7706388
chrX	7732972	7734287
chrX	7744897	7745320
chrX	7773815	7774542
chrX	7776502	7776954
chrX	7779060	7780242
chrX	7794987	7795398
chrX	7800150	7800717
chrX	7803124	7803512
chrX	7809657	7810591
chrX	7812403	7814334
chrX	7815675	7816054
chrX	7818097	7818420
chrX	7831137	7832004
chrX	7854329	7854794
chrX	7859368	7860822
chrX	7892218	7892978
chrX	7905684	7906887
chrX	7912119	7912849
chrX	7935792	7937887
chrX	7939647	7939950
chrX	7959501	7960215
chrX	7961884	7963053
chrX	7967685	7969018
chrX	7970665	7972767
chrX	7977476	7979487
chrX	7992691	7994870
chrX	8002462	8003858
chrX	8006020	8006731
chrX	8013812	8015288
chrX	8016936	8018489
chrX	8023868	8024261
chrX	8025725	8026160
chrX	8029081	8029498
chrX	8034563	8034884
chrX	8036294	8036680
chrX	8046423	8047532
chrX	8053600	8054169
chrX	8063307	8066498
chrX	8085484	8086937
chrX	8089912	8090632
chrX	8116349	8117623
chrX	8125332	8126086
chrX	8155262	8156430
chrX	8164003	8165133
chrX	8182956	8183783
chrX	8186192	8186754
chrX	8198878	8200269
chrX	8224664	8225368
chrX	8226533	8227073
chrX	8230218	8231016
chrX	8238842	8239841
chrX	8245608	8247034
chrX	8257479	8258936
chrX	8263521	8264328
chrX	8271361	8272834
chrX	8276947	8279102
chrX	8293450	8294614
chrX	8299624	8300008
chrX	8305828	8307590
chrX	8323123	8323774
chrX	8327973	8328332
chrX	8464450	8465164
chrX	8513924	8514257
chrX	8549327	8549607
chrX	8654093	8655150
chrX	8719466	8720167
chrX	8732826	8733190
chrX	8740895	8741458
chrX	8752004	8752625
chrX	8776456	8777052
chrX	8797928	8798418
chrX	8831823	8832220
chrX	8838076	8838551
chrX	8849707	8850480
chrX	8852474	8852866
chrX	8902148	8902863
chrX	8905756	8907018
chrX	8918700	8920686
chrX	8922033	8922836
chrX	8948381	8949111
chrX	8952493	8952836
chrX	8956364	8956817
chrX	8972266	8972855
chrX	8982510	8982905
chrX	9003931	9004517
chrX	9021643	9021990
chrX	9037330	9037821
chrX	9041537	9041854
chrX	9104688	9105235
chrX	9110089	9110858
chrX	9119080	9119516
chrX	9142006	9142924
chrX	9151526	9151980
chrX	9181105	9181468
chrX	9216403	9216683
chrX	9225013	9225339
chrX	9284515	9285172
chrX	9286327	9287591
chrX	9324171	9324436
chrX	9327665	9328258
chrX	9342176	9343480
chrX	9351176	9351601
chrX	9353972	9355158
chrX	9378263	9379207
chrX	9397790	9401367
chrX	9409076	9410865
chrX	9470273	9470972
chrX	9474630	9475160
chrX	9481045	9481621
chrX	9495596	9497433
chrX	9574351	9574927
chrX	9576999	9579398
chrX	9584879	9585693
chrX	9587754	9589511
chrX	9604430	9607436
chrX	9608975	9609244
chrX	9616016	9619042
chrX	9621942	9622892
chrX	9632496	9634965
chrX	9636954	9639135
chrX	9640216	9641993
chrX	9646088	9650218
chrX	9738335	9738745
chrX	9747016	9747894
chrX	9820537	9821068
chrX	9834521	9835279
chrX	9843116	9843387
chrX	9846886	9847172
chrX	9850200	9851274
chrX	9853453	9854144
chrX	9895956	9896243
chrX	9905476	9905932
chrX	9944986	9945319
chrX	9953366	9953992
chrX	10128853	10129351
chrX	10140474	10141238
chrX	10229250	10229606
chrX	10297183	10297861
chrX	10317688	10318410
chrX	10380636	10381945
chrX	10387929	10388201
chrX	10498037	10498342
chrX	10541233	10541638
chrX	10549419	10550500
chrX	10582674	10583074
chrX	10595181	10596306
chrX	10627634	10628071
chrX	10650258	10650911
chrX	10694344	10694665
chrX	10729887	10730236
chrX	10763617	10764287
chrX	10766191	10766457
chrX	10777562	10778586
chrX	10793059	10793898
chrX	10807150	10807572
chrX	10908943	10909482
chrX	10912492	10912830
chrX	10924935	10925537
chrX	10934010	10934643
chrX	10989760	10990334
chrX	11085952	11088359
chrX	11098983	11100054
chrX	11104801	11105174
chrX	11182513	11183613
chrX	11253409	11254095
chrX	11277028	11277378
chrX	11333685	11333976
chrX	11350898	11351426
chrX	11384920	11385509
chrX	11408606	11410383
chrX	11415870	11416641
chrX	11417783	11419167
chrX	11435245	11436400
chrX	11443641	11444598
chrX	11447714	11448451
chrX	11466576	11467850
chrX	11481115	11482338
chrX	11491268	11494021
chrX	11516438	11517478
chrX	11520021	11521652
chrX	11524222	11527619
chrX	11544651	11545058
chrX	11549938	11550538
chrX	11570311	11571672
chrX	11585683	11586849
chrX	11610976	11611425
chrX	11619701	11621986
chrX	11632066	11634075
chrX	11654586	11655488
chrX	11672553	11672822
chrX	11685350	11686493
chrX	11689825	11690849
chrX	11703023	11703626
chrX	11706278	11707548
chrX	11716565	11717663
chrX	11726791	11727622
chrX	11734504	11735818
chrX	11738956	11739877
chrX	11747197	11748961
chrX	11752766	11754112
chrX	11762122	11763983
chrX	11770741	11771135
chrX	11773755	11774404
chrX	11790554	11791007
chrX	11796515	11797549
chrX	11806361	11808471
chrX	11821920	11822895
chrX	11832374	11832918
chrX	11838861	11840045
chrX	11841237	11841581
chrX	11845669	11847135
chrX	11851213	11852517
chrX	11861319	11862057
chrX	11872090	11872540
chrX	11880675	11881308
chrX	11884059	11884325
chrX	11892698	11893809
chrX	11895447	11896861
chrX	11898606	11900178
chrX	11904058	11904770
chrX	11912450	11913115
chrX	11918281	11919230
chrX	11926890	11927781
chrX	11937518	11938807
chrX	11956114	11956668
chrX	11960382	11961153
chrX	11963266	11964547
chrX	11980091	11982013
chrX	11988732	11989006
chrX	11995435	11995925
chrX	12041743	12042190
chrX	12046286	12046820
chrX	12058897	12059167
chrX	12065725	12067768
chrX	12068848	12069498
chrX	12072898	12073249
chrX	12110596	12112120
chrX	12150508	12152859
chrX	12155720	12156294
chrX	12195740	12196205
chrX	12200829	12201515
chrX	12212132	12212777
chrX	12213863	12214825
chrX	12218879	12219285
chrX	12225325	12227116
chrX	12241902	12242263
chrX	12260566	12260984
chrX	12262213	12263197
chrX	12265121	12266097
chrX	12280564	12281293
chrX	12298754	12299818
chrX	12305203	12305722
chrX	12309165	12309744
chrX	12312511	12312936
chrX	12325212	12327407
chrX	12329298	12329584
chrX	12347292	12348471
chrX	12362570	12364272
chrX	12372799	12373902
chrX	12375836	12376606
chrX	12432286	12432550
chrX	12433685	12435040
chrX	12458941	12459206
chrX	12462070	12462675
chrX	12467101	12467762
chrX	12470001	12470522
chrX	12489713	12490926
chrX	12494899	12495653
chrX	12500660	12501847
chrX	12503078	12503657
chrX	12506298	12506886
chrX	12516465	12517279
chrX	12523426	12524206
chrX	12559726	12561078
chrX	12564890	12565183
chrX	12568266	12570008
chrX	12599491	12600069
chrX	12618113	12619269
chrX	12646106	12646981
chrX	12831378	12832470
chrX	12845324	12845960
chrX	12851413	12851951
chrX	12862830	12863718
chrX	12886259	12886958
chrX	12889004	12889893
chrX	12892558	12892875
chrX	12899000	12902714
chrX	12924768	12925984
chrX	12928071	12928762
chrX	12946754	12947532
chrX	12951018	12952633
chrX	12954047	12954378
chrX	13021709	13021977
chrX	13054505	13054925
chrX	13078657	13080225
chrX	13117051	13117580
chrX	13142266	13142779
chrX	13144828	13146489
chrX	13149174	13149573
chrX	13155639	13156481
chrX	13198744	13200947
chrX	13218383	13219202
chrX	13223976	13225068
chrX	13236126	13236668
chrX	13245325	13246403
chrX	13272222	13272846
chrX	13294945	13295344
chrX	13296853	13297770
chrX	13302711	13304214
chrX	13309799	13310172
chrX	13326309	13328708
chrX	13337218	13337898
chrX	13354641	13355286
chrX	13360511	13361254
chrX	13372915	13373277
chrX	13382211	13382570
chrX	13386529	13386953
chrX	13393046	13393581
chrX	13402737	13403646
chrX	13419723	13420022
chrX	13431204	13431803
chrX	13437921	13438900
chrX	13440496	13442428
chrX	13447286	13449854
chrX	13453744	13454226
chrX	13466709	13467142
chrX	13495060	13496499
chrX	13504335	13505324
chrX	13509392	13511857
chrX	13516027	13516897
chrX	13519486	13520659
chrX	13525416	13525739
chrX	13531050	13532058
chrX	13537933	13538335
chrX	13548886	13549684
chrX	13554896	13555266
chrX	13574311	13574823
chrX	13582502	13583130
chrX	13584617	13584992
chrX	13652943	13653440
chrX	13658885	13659635
chrX	13667936	13668464
chrX	13686357	13686691
chrX	13765659	13765990
chrX	13778331	13778774
chrX	13779906	13780227
chrX	13858785	13859482
chrX	13866618	13867178
chrX	13894691	13895072
chrX	13986547	13986903
chrX	14021040	14021862
chrX	14027203	14027467
chrX	14034299	14034727
chrX	14036720	14037697
chrX	14042093	14042998
chrX	14058563	14060030
chrX	14101077	14101935
chrX	14168749	14169607
chrX	14211425	14211709
chrX	14322892	14323201
chrX	14416742	14417044
chrX	14461083	14461422
chrX	14580064	14580340
chrX	14615300	14615637
chrX	14643460	14644253
chrX	14683748	14685697
chrX	14698358	14699117
chrX	14721942	14722617
chrX	14737065	14737553
chrX	14798322	14798694
chrX	14805354	14805624
chrX	14839726	14840763
chrX	14930045	14930352
chrX	14956877	14958644
chrX	15053881	15054266
chrX	15072711	15073064
chrX	15076732	15077012
chrX	15111217	15111811
chrX	15205105	15205696
chrX	15244823	15245101
chrX	15321932	15323612
chrX	15377554	15378078
chrX	15379586	15379902
chrX	15539156	15539469
chrX	15607334	15608065
chrX	15641610	15641950
chrX	15669488	15669926
chrX	15687416	15687796
chrX	15702551	15703010
chrX	15740677	15740987
chrX	15747325	15747964
chrX	15768746	15769033
chrX	15863052	15863475
chrX	15946371	15946679
chrX	16148666	16149290
chrX	16203642	16204191
chrX	16266561	16266871
chrX	16288115	16288542
chrX	16315811	16316223
chrX	16395683	16396782
chrX	16439139	16440125
chrX	16509983	16510862
chrX	16522697	16523819
chrX	16528590	16529387
chrX	16570575	16571792
chrX	16609859	16611429
chrX	16696984	16697464
chrX	16705626	16706055
chrX	16715746	16716515
chrX	16784130	16784719
chrX	16787081	16787587
chrX	16816428	16817443
chrX	16835078	16835462
chrX	16907863	16908710
chrX	17200790	17201685
chrX	17318801	17320264
chrX	17376400	17376785
chrX	17473321	17473740
chrX	17513469	17514180
chrX	17531302	17531747
chrX	17590687	17591094
chrX	17611211	17611500
chrX	17622189	17622702
chrX	17672488	17672789
chrX	17725316	17725966
chrX	17809384	17809673
chrX	17821189	17821696
chrX	17885375	17885749
chrX	17934054	17934568
chrX	17950131	17950635
chrX	17965704	17966423
chrX	18057438	18057729
chrX	18099227	18099516
chrX	18145833	18147397
chrX	18258371	18259397
chrX	18266977	18267326
chrX	18317270	18317591
chrX	18320381	18321202
chrX	18359509	18360009
chrX	18375906	18376716
chrX	18392014	18392568
chrX	18411588	18412737
chrX	18456181	18456682
chrX	18461258	18461526
chrX	18583101	18583364
chrX	18758469	18758816
chrX	18764334	18765808
chrX	18814073	18814862
chrX	19060803	19062451
chrX	19105178	19106209
chrX	19115892	19116426
chrX	19140721	19141077
chrX	19167158	19167617
chrX	19399218	19399581
chrX	19427828	19428282
chrX	19430327	19430801
chrX	19480662	19481490
chrX	19551404	19551767
chrX	19672088	19672415
chrX	19821995	19822273
chrX	19840353	19841523
chrX	19843697	19844820
chrX	19846563	19847019
chrX	19917232	19917497
chrX	19983788	19984088
chrX	20074141	20074497
chrX	20162283	20162583
chrX	20211460	20211747
chrX	20239569	20240227
chrX	20300470	20300866
chrX	20310801	20311545
chrX	20319607	20320083
chrX	20330812	20331104
chrX	20332637	20332945
chrX	20336462	20336815
chrX	20407789	20408275
chrX	20412228	20413128
chrX	20414705	20415629
chrX	20419814	20420359
chrX	20432994	20433337
chrX	20451642	20452097
chrX	20456094	20457549
chrX	20470886	20471581
chrX	20473429	20473796
chrX	20481474	20482355
chrX	20506676	20506944
chrX	20514187	20514890
chrX	20517258	20518055
chrX	20571133	20571516
chrX	20572808	20573294
chrX	20636050	20637719
chrX	20641924	20642325
chrX	20644667	20645802
chrX	20647429	20648145
chrX	20650258	20650943
chrX	20671518	20672178
chrX	20682040	20682448
chrX	20717944	20720094
chrX	20728950	20730833
chrX	20748049	20748660
chrX	20769955	20771915
chrX	20775296	20775845
chrX	20861702	20863737
chrX	20869580	20871427
chrX	20873133	20873430
chrX	20927240	20929052
chrX	20941746	20942009
chrX	20978777	20979636
chrX	21035119	21035450
chrX	21095811	21096382
chrX	21109610	21109886
chrX	21115703	21116389
chrX	21130264	21130592
chrX	21221399	21221830
chrX	21286091	21286421
chrX	21293670	21293936
chrX	21296536	21297245
chrX	21322379	21322698
chrX	21324289	21325055
chrX	21378040	21378418
chrX	21402274	21402675
chrX	21442469	21442846
chrX	21446854	21447194
chrX	21449191	21449740
chrX	21498925	21500430
chrX	21504176	21505174
chrX	21516211	21516526
chrX	21523509	21523896
chrX	21551455	21551875
chrX	21607109	21607589
chrX	21675624	21675971
chrX	21704058	21705186
chrX	21734959	21735762
chrX	21745121	21745390
chrX	21750398	21751102
chrX	21777353	21778637
chrX	21789690	21790245
chrX	21857914	21860053
chrX	21910530	21910946
chrX	22000684	22001069
chrX	22013172	22014951
chrX	22123551	22123850
chrX	22186812	22187082
chrX	22219371	22219671
chrX	22235322	22235799
chrX	22292432	22292738
chrX	22348720	22349471
chrX	22361491	22362132
chrX	22443012	22443451
chrX	22484398	22484698
chrX	22710213	22710655
chrX	22823720	22823986
chrX	23155213	23155483
chrX	23180603	23180892
chrX	23200858	23201193
chrX	23361129	23361764
chrX	23453227	23453679
chrX	23514596	23515206
chrX	23551557	23552452
chrX	23699220	23699533
chrX	23713293	23713671
chrX	23734929	23735284
chrX	23818520	23819084
chrX	23825440	23826001
chrX	23923607	23924046
chrX	24008618	24008939
chrX	24151758	24152196
chrX	24298077	24298566
chrX	24360465	24360746
chrX	24424400	24424851
chrX	24483581	24484141
chrX	24486808	24487089
chrX	24500309	24500760
chrX	24696039	24696394
chrX	25416971	25417336
chrX	25570209	25570548
chrX	31137516	31137993
chrX	31142530	31146720
chrX	31147842	31150784
chrX	31164656	31165530
chrX	31175383	31177824
chrX	31187312	31187861
chrX	31189419	31191574
chrX	31194018	31197807
chrX	31200837	31201744
chrX	31206782	31207091
chrX	31208580	31212548
chrX	31221985	31224209
chrX	31225699	31226050
chrX	31229681	31231975
chrX	31242177	31243752
chrX	31254000	31255977
chrX	31630491	31630915
chrX	31724583	31725970
chrX	31730985	31731992
chrX	31734530	31735010
chrX	31736651	31737511
chrX	31742472	31746609
chrX	31748297	31749283
chrX	31759937	31762349
chrX	31766314	31769040
chrX	31771978	31776255
chrX	32591016	32591366
chrX	32598035	32601972
chrX	33055633	33061354
chrX	33069986	33071620
chrX	33080011	33080821
chrX	33922085	33923307
chrX	33980982	33982536
chrX	33997865	33998298
chrX	35580722	35581147
chrX	35656608	35656883
chrX	35665596	35666564
chrX	35672149	35673038
chrX	35683334	35683870
chrX	35725998	35726398
chrX	35813332	35814160
chrX	35925041	35925319
chrX	35997127	35997472
chrX	36018629	36019075
chrX	36063931	36064246
chrX	36074270	36074696
chrX	36188589	36189491
chrX	36195493	36196542
chrX	36218641	36219237
chrX	36240920	36242733
chrX	36335026	36335354
chrX	36341266	36342732
chrX	36354313	36355996
chrX	36377659	36378134
chrX	36386866	36387685
chrX	36391712	36392174
chrX	36395109	36395461
chrX	36414370	36416306
chrX	36419090	36420703
chrX	36432107	36432391
chrX	36439612	36441200
chrX	36453673	36454025
chrX	36474102	36474856
chrX	36482828	36483880
chrX	36502440	36502914
chrX	36513248	36514110
chrX	36525613	36526613
chrX	36528632	36530013
chrX	36534192	36534771
chrX	36548222	36548684
chrX	36632543	36633296
chrX	36683485	36685585
chrX	36761012	36761547
chrX	36762665	36763556
chrX	36767000	36767447
chrX	36777757	36778144
chrX	36819178	36820475
chrX	36824651	36825230
chrX	36840853	36841521
chrX	36909977	36911690
chrX	36922115	36922723
chrX	36932288	36932802
chrX	36934223	36935573
chrX	36939693	36940040
chrX	36944018	36944568
chrX	36946373	36946756
chrX	36982942	36984050
chrX	37022856	37024805
chrX	37029554	37031071
chrX	37042709	37043168
chrX	37052256	37052865
chrX	37067206	37067528
chrX	37069603	37069970
chrX	37071086	37071828
chrX	37077995	37078701
chrX	37168739	37169132
chrX	37171794	37172575
chrX	37184808	37185585
chrX	37203760	37204139
chrX	37205254	37205712
chrX	37210206	37211795
chrX	37228095	37230072
chrX	37453800	37454071
chrX	37469632	37470300
chrX	37493020	37494075
chrX	37571410	37572050
chrX	37580882	37581868
chrX	37607352	37607760
chrX	37617907	37618236
chrX	37672649	37673654
chrX	37753532	37753844
chrX	37804929	37805195
chrX	37806810	37807917
chrX	37809240	37811431
chrX	37815794	37818087
chrX	37826567	37828107
chrX	37837143	37839416
chrX	37851636	37852170
chrX	37900680	37901713
chrX	37952630	37953344
chrX	37957441	37957859
chrX	37962051	37963306
chrX	37965336	37969685
chrX	37970991	37972059
chrX	37980638	37983790
chrX	37995247	37995937
chrX	38006837	38007409
chrX	38008960	38009675
chrX	38011786	38012542
chrX	38016441	38017051
chrX	38022077	38022379
chrX	38024594	38025180
chrX	38028339	38030179
chrX	38034917	38035857
chrX	38039684	38042406
chrX	38047404	38047742
chrX	38060118	38060907
chrX	38092878	38093172
chrX	38102054	38103624
chrX	38107803	38108265
chrX	38113403	38113805
chrX	38140296	38142023
chrX	38149034	38149436
chrX	38157117	38157513
chrX	38160702	38161339
chrX	38209696	38210700
chrX	38231586	38232950
chrX	38237710	38238300
chrX	38246985	38247397
chrX	38249565	38250834
chrX	38312773	38316869
chrX	38356612	38357125
chrX	38374993	38375932
chrX	38411394	38411930
chrX	38426164	38426609
chrX	38431251	38431608
chrX	38479872	38480549
chrX	38484731	38486729
chrX	38488713	38490468
chrX	38501521	38502412
chrX	38504700	38505780
chrX	38510628	38511875
chrX	38514691	38515824
chrX	38520414	38521645
chrX	38528756	38529439
chrX	38581960	38583179
chrX	38625466	38625846
chrX	38653336	38653671
chrX	38668054	38668324
chrX	38679537	38680396
chrX	38686190	38686644
chrX	38705603	38706012
chrX	38732181	38733225
chrX	38765597	38766055
chrX	38839164	38839764
chrX	38905504	38906199
chrX	39083081	39083393
chrX	39143355	39144082
chrX	39262754	39263133
chrX	39313378	39313746
chrX	39372214	39372552
chrX	39604652	39605044
chrX	39709319	39709777
chrX	39714693	39715298
chrX	39796558	39796853
chrX	39899856	39900182
chrX	39970328	39970701
chrX	40000533	40001830
chrX	40071729	40072092
chrX	40145047	40146436
chrX	40277432	40278023
chrX	40299734	40301174
chrX	40426190	40426614
chrX	40457862	40458152
chrX	40460679	40461371
chrX	40500656	40500976
chrX	40574964	40575244
chrX	40584325	40584738
chrX	40618524	40619070
chrX	40649882	40650300
chrX	40655133	40655459
chrX	40707755	40708597
chrX	40750181	40750635
chrX	40783982	40785523
chrX	40920533	40921468
chrX	41028795	41029320
chrX	41031054	41031483
chrX	41037467	41037790
chrX	41059808	41060239
chrX	41248737	41250108
chrX	41252257	41252914
chrX	41399973	41402549
chrX	41605270	41605985
chrX	41712345	41713092
chrX	41791869	41792267
chrX	41877568	41878022
chrX	41922034	41922557
chrX	41928852	41929932
chrX	41937347	41938274
chrX	41958606	41959074
chrX	41974970	41975907
chrX	41984407	41985422
chrX	41997182	41998030
chrX	42005025	42006007
chrX	42012784	42014449
chrX	42027035	42027933
chrX	42038481	42040367
chrX	42050548	42051366
chrX	42079523	42080444
chrX	42091457	42092287
chrX	42129540	42130753
chrX	42139128	42140287
chrX	42172917	42173917
chrX	42215487	42216697
chrX	42241614	42241878
chrX	42261277	42262611
chrX	42284866	42285188
chrX	42296146	42296733
chrX	42313680	42314034
chrX	42359768	42362239
chrX	42414532	42415050
chrX	42429740	42430389
chrX	42502451	42503546
chrX	42513790	42514300
chrX	42532663	42533158
chrX	42540342	42540954
chrX	42554998	42555852
chrX	42581680	42581969
chrX	42681036	42681766
chrX	42819425	42819981
chrX	42850345	42850834
chrX	42853703	42854225
chrX	42992478	42992964
chrX	43061348	43061845
chrX	43252787	43253338
chrX	43427388	43430879
chrX	43473117	43473574
chrX	43479180	43479511
chrX	43590665	43591186
chrX	43734397	43735226
chrX	43817212	43817580
chrX	43821050	43821812
chrX	43944949	43945232
chrX	44094239	44094576
chrX	44101132	44101520
chrX	44123039	44123340
chrX	44127209	44127769
chrX	44163873	44164762
chrX	44218547	44218897
chrX	44261917	44262362
chrX	44278763	44279454
chrX	44466450	44466948
chrX	44506325	44506775
chrX	44537497	44538026
chrX	44544826	44545306
chrX	44556995	44557513
chrX	44610731	44611340
chrX	44687131	44688155
chrX	44703965	44704355
chrX	44771698	44772710
chrX	44775308	44775728
chrX	44797441	44797963
chrX	44807942	44809152
chrX	44863165	44863862
chrX	44892356	44894565
chrX	44951153	44951574
chrX	45026616	45026945
chrX	45077671	45078242
chrX	45123870	45124723
chrX	45160272	45160711
chrX	45203677	45203989
chrX	45220417	45221013
chrX	45286192	45286534
chrX	45324976	45325503
chrX	45339127	45341189
chrX	45348031	45348389
chrX	45416790	45417232
chrX	45454592	45454875
chrX	45497682	45498141
chrX	45601616	45601930
chrX	45709397	45709701
chrX	45767670	45767934
chrX	45807473	45807804
chrX	45918762	45920021
chrX	45931677	45932099
chrX	45941702	45942065
chrX	45947591	45947984
chrX	46065508	46065805
chrX	46069512	46069873
chrX	46087711	46088214
chrX	46114792	46115210
chrX	46126978	46128297
chrX	46137558	46138181
chrX	46164802	46166436
chrX	46231428	46232395
chrX	46297643	46298621
chrX	46321772	46322169
chrX	46323626	46324129
chrX	46359197	46359626
chrX	46425643	46426109
chrX	46508260	46508677
chrX	46611984	46612343
chrX	46642254	46642905
chrX	46712737	46713113
chrX	46753042	46753754
chrX	46847119	46847617
chrX	46886426	46886694
chrX	46906525	46907359
chrX	46910756	46911488
chrX	46924745	46925112
chrX	46936061	46936374
chrX	46968646	46969015
chrX	47472263	47472612
chrX	47476605	47477436
chrX	47500588	47500937
chrX	47533075	47533361
chrX	47551330	47552655
chrX	47585965	47586864
chrX	47610120	47610616
chrX	47626586	47626928
chrX	47692511	47693065
chrX	47695333	47695893
chrX	47712803	47714363
chrX	47729860	47730133
chrX	47807486	47807887
chrX	47832776	47833146
chrX	47859190	47859614
chrX	47900042	47900961
chrX	47992659	47994369
chrX	47998841	48000067
chrX	48006094	48006517
chrX	48011600	48013395
chrX	48016641	48017193
chrX	48018526	48020288
chrX	48021518	48021906
chrX	48025879	48026496
chrX	48027873	48028552
chrX	48062829	48063495
chrX	48077346	48077764
chrX	48082223	48082621
chrX	48094742	48095119
chrX	48106324	48107147
chrX	48108319	48109413
chrX	48116735	48117334
chrX	48126789	48127708
chrX	48130560	48131113
chrX	48134986	48136394
chrX	48143115	48144143
chrX	48148902	48149189
chrX	48157501	48160311
chrX	48178128	48178468
chrX	48182730	48183020
chrX	48192937	48194639
chrX	48227164	48227579
chrX	48234124	48234542
chrX	48244450	48244898
chrX	48277459	48277758
chrX	48291499	48291775
chrX	48310241	48311296
chrX	48317276	48318470
chrX	48367680	48370398
chrX	48392908	48394502
chrX	48397941	48398380
chrX	48422928	48425260
chrX	48433348	48435950
chrX	48438902	48439564
chrX	48507733	48508029
chrX	48525449	48525728
chrX	48531878	48532721
chrX	48606565	48609303
chrX	48673278	48674222
chrX	48689476	48689920
chrX	48711301	48713655
chrX	48773631	48774319
chrX	48783625	48783958
chrX	48822427	48824196
chrX	48828021	48828311
chrX	48859891	48860207
chrX	48866274	48867256
chrX	48884528	48884897
chrX	48895554	48896729
chrX	48997818	48998207
chrX	49036558	49036969
chrX	49074169	49075185
chrX	49100245	49102699
chrX	49214389	49214694
chrX	49306677	49307288
chrX	49327432	49328361
chrX	49377531	49378353
chrX	49387502	49388613
chrX	49447773	49448271
chrX	49479109	49481106
chrX	49485013	49485466
chrX	49493236	49495777
chrX	49557623	49557952
chrX	49579679	49580048
chrX	49636727	49637068
chrX	49786846	49788188
chrX	49939904	49940479
chrX	49944872	49945394
chrX	50050661	50051143
chrX	50121085	50121625
chrX	50126230	50126765
chrX	50146355	50146620
chrX	50188709	50189129
chrX	50276124	50276555
chrX	50305138	50305593
chrX	50326120	50326714
chrX	50372370	50374373
chrX	50390081	50390596
chrX	50421836	50423706
chrX	50471422	50472541
chrX	50529902	50530320
chrX	50542990	50543453
chrX	50566574	50566884
chrX	50577201	50577537
chrX	50593982	50596277
chrX	50597785	50598438
chrX	50600139	50600542
chrX	50602730	50603219
chrX	50617409	50617836
chrX	50622900	50623428
chrX	50642716	50643396
chrX	50657364	50658510
chrX	50679162	50679569
chrX	50719308	50719989
chrX	50721661	50722138
chrX	50732162	50732496
chrX	50755297	50756163
chrX	50772670	50773156
chrX	50793248	50794327
chrX	50809070	50810505
chrX	50823671	50824980
chrX	50827387	50828961
chrX	50871705	50872221
chrX	50901319	50901722
chrX	50923744	50925679
chrX	50927631	50928273
chrX	50933484	50934921
chrX	50945956	50946241
chrX	50967899	50968728
chrX	50981165	50981705
chrX	50989159	50989905
chrX	51038112	51038559
chrX	51051924	51052749
chrX	51065437	51067543
chrX	51081508	51081785
chrX	51108941	51109352
chrX	51191858	51192545
chrX	51218860	51219970
chrX	51240972	51243860
chrX	51245791	51246404
chrX	51495462	51495806
chrX	51556530	51557560
chrX	51713080	51714843
chrX	51747922	51749465
chrX	51759972	51760423
chrX	51789575	51790778
chrX	51838603	51839426
chrX	51844931	51848235
chrX	51862842	51864193
chrX	51871119	51871598
chrX	51878910	51880111
chrX	51890445	51892172
chrX	51895774	51896613
chrX	51911589	51911951
chrX	51913045	51914227
chrX	51934721	51935021
chrX	51953288	51954249
chrX	51958021	51959237
chrX	52030061	52030378
chrX	52073129	52073529
chrX	52128842	52129737
chrX	52142088	52142747
chrX	52153017	52154536
chrX	52261790	52263367
chrX	52372631	52373385
chrX	52453406	52453768
chrX	52563375	52563734
chrX	52591137	52591807
chrX	52604563	52604838
chrX	52651442	52652265
chrX	52717550	52718356
chrX	52762506	52763024
chrX	52775828	52776554
chrX	52782012	52782866
chrX	52783999	52784287
chrX	52799724	52800109
chrX	52805111	52805606
chrX	52812941	52813376
chrX	52879050	52879905
chrX	52902609	52903399
chrX	52946349	52947010
chrX	52953825	52954703
chrX	52961098	52962103
chrX	52999740	53001157
chrX	53005047	53006335
chrX	53016892	53017289
chrX	53045655	53046309
chrX	53052572	53053073
chrX	53087069	53087396
chrX	53136945	53137799
chrX	53161128	53161613
chrX	53162703	53163701
chrX	53166241	53167421
chrX	53193320	53193844
chrX	53209292	53212392
chrX	53236341	53236821
chrX	53273770	53274285
chrX	53314325	53315092
chrX	53321011	53321821
chrX	53324130	53324537
chrX	53329684	53330784
chrX	53341494	53343772
chrX	53346791	53347171
chrX	53362368	53363010
chrX	53395085	53395542
chrX	53422611	53423218
chrX	53434687	53436788
chrX	53447455	53448411
chrX	53449528	53449860
chrX	53454313	53455636
chrX	53467632	53468342
chrX	53579567	53580125
chrX	53587419	53587933
chrX	53591086	53591770
chrX	53594571	53596850
chrX	53604100	53604616
chrX	53607624	53608936
chrX	53610526	53610843
chrX	53676913	53677525
chrX	53690830	53692961
chrX	53698888	53699181
chrX	53704612	53705020
chrX	53706158	53706840
chrX	53730010	53730348
chrX	53871973	53872717
chrX	53936187	53936594
chrX	54021350	54022262
chrX	54075572	54076823
chrX	54084172	54084765
chrX	54096701	54097002
chrX	54179474	54180382
chrX	54235634	54236615
chrX	54713082	54713470
chrX	55309384	55310214
chrX	55429552	55430656
chrX	55551058	55552051
chrX	55643166	55643769
chrX	55681024	55681638
chrX	55697693	55698562
chrX	55811218	55811482
chrX	55837121	55838344
chrX	55895633	55896010
chrX	55925725	55926281
chrX	55959295	55960980
chrX	55971642	55972611
chrX	56128260	56128719
chrX	56136308	56137224
chrX	56151264	56151701
chrX	56156008	56156486
chrX	56171690	56172082
chrX	56230408	56231770
chrX	56260798	56262019
chrX	56292182	56293228
chrX	56335440	56337432
chrX	56381926	56383300
chrX	56385122	56386257
chrX	56416912	56418120
chrX	56419729	56419996
chrX	56443575	56444657
chrX	56462917	56463737
chrX	56472839	56473628
chrX	56502458	56504110
chrX	56511028	56511386
chrX	56512702	56513412
chrX	56515282	56516633
chrX	56530244	56531694
chrX	56535293	56535634
chrX	56539790	56540356
chrX	56548392	56548782
chrX	56557526	56557876
chrX	56570567	56571580
chrX	56639604	56639992
chrX	56665336	56666359
chrX	56671381	56671749
chrX	56683471	56684481
chrX	56720499	56720964
chrX	56753341	56753910
chrX	56787643	56791558
chrX	56816208	56816855
chrX	56838314	56839804
chrX	56955659	56956632
chrX	57000537	57001208
chrX	57008585	57008988
chrX	57022231	57022691
chrX	57083826	57084703
chrX	57088959	57089457
chrX	57091063	57091943
chrX	57095559	57096302
chrX	57101712	57102495
chrX	57110314	57112162
chrX	57160304	57161529
chrX	57223333	57223927
chrX	57253637	57253947
chrX	57276938	57278111
chrX	57296551	57296981
chrX	57302220	57302657
chrX	57350222	57350572
chrX	57403561	57403967
chrX	57424385	57425053
chrX	57446264	57446859
chrX	57481455	57481910
chrX	57484189	57484457
chrX	57489224	57489622
chrX	57493452	57494157
chrX	57520840	57521610
chrX	57525628	57526100
chrX	57567286	57567655
chrX	57659770	57660926
chrX	57675053	57675425
chrX	57704333	57705154
chrX	57758653	57759149
chrX	57772202	57772573
chrX	57814711	57815699
chrX	57829183	57830071
chrX	57842217	57842512
chrX	57861331	57862762
chrX	57904978	57905258
chrX	57916692	57917967
chrX	58057447	58059321
chrX	58089179	58090171
chrX	58221956	58222359
chrX	58224722	58225414
chrX	58238937	58240680
chrX	58285227	58285626
chrX	58417429	58417806
chrX	58550600	58550883
chrX	58552158	58552477
chrX	58608467	58608765
chrX	58620599	58620999
chrX	58948501	58949288
chrX	59065751	59066159
chrX	59080846	59082445
chrX	59122657	59123295
chrX	59408492	59408946
chrX	59422722	59423123
chrX	59585464	59585910
chrX	59749109	59749744
chrX	59874057	59874496
chrX	59902942	59903358
chrX	59928863	59929259
chrX	60007319	60007880
chrX	60039369	60039643
chrX	60045189	60046307
chrX	60050685	60051752
chrX	60221189	60221637
chrX	60306131	60306638
chrX	60310293	60310566
chrX	60334465	60334798
chrX	60347678	60348770
chrX	60395928	60396692
chrX	60423627	60424063
chrX	60425971	60426405
chrX	60433317	60434409
chrX	60471565	60471829
chrX	60576650	60577005
chrX	60609190	60609772
chrX	60713852	60714272
chrX	60726530	60727340
chrX	60769443	60770580
chrX	60824592	60826124
chrX	60831111	60831876
chrX	60906777	60907045
chrX	60926305	60926898
chrX	60963234	60963498
chrX	60971523	60972603
chrX	60974831	60975377
chrX	61054721	61055541
chrX	61063060	61063436
chrX	61071507	61072445
chrX	61090470	61093316
chrX	61095061	61095787
chrX	61146838	61147246
chrX	61203167	61203438
chrX	61214201	61214627
chrX	61288090	61289129
chrX	61308205	61309581
chrX	61396947	61397753
chrX	61452937	61453228
chrX	61480700	61481084
chrX	61569221	61569493
chrX	61680028	61681052
chrX	61686230	61686671
chrX	61697305	61697938
chrX	61703756	61704542
chrX	61709083	61710300
chrX	61722679	61723915
chrX	61785568	61785984
chrX	61803294	61804298
chrX	61814441	61814905
chrX	61830198	61831450
chrX	61933330	61934138
chrX	61970016	61970863
chrX	61981999	61982354
chrX	62053820	62055050
chrX	62097474	62097893
chrX	62144986	62145598
chrX	62175784	62176428
chrX	62180114	62180883
chrX	62190973	62191274
chrX	62208801	62209890
chrX	62262551	62262959
chrX	62279304	62280230
chrX	62301445	62301844
chrX	62364778	62365109
chrX	62371371	62372607
chrX	62414578	62415186
chrX	62441788	62442286
chrX	62480210	62480854
chrX	62491428	62492747
chrX	62515462	62517081
chrX	62521517	62522689
chrX	62526789	62528112
chrX	62537558	62539003
chrX	62543016	62543866
chrX	62548147	62550230
chrX	62552633	62555125
chrX	62646061	62646906
chrX	62695462	62696039
chrX	62731569	62732250
chrX	62823580	62823849
chrX	62904047	62904612
chrX	62910825	62911107
chrX	62980385	62980703
chrX	62997811	62998269
chrX	63052815	63053359
chrX	63069501	63069767
chrX	63091497	63091802
chrX	63146563	63146915
chrX	63159860	63160245
chrX	63189718	63190161
chrX	63197991	63198260
chrX	63213984	63214412
chrX	63255324	63255704
chrX	63280456	63280948
chrX	63312849	63313112
chrX	63333877	63334534
chrX	63366029	63366934
chrX	63439335	63439656
chrX	63579017	63579297
chrX	63739541	63739996
chrX	63797799	63798422
chrX	63807530	63808213
chrX	63837804	63838147
chrX	63867069	63867603
chrX	63909626	63909896
chrX	63976105	63976428
chrX	64018771	64019093
chrX	64173253	64174663
chrX	64195052	64195490
chrX	64209457	64210742
chrX	64275349	64277688
chrX	64339327	64339600
chrX	64374368	64375170
chrX	64387619	64388110
chrX	64391028	64391497
chrX	64440135	64440720
chrX	64462108	64462943
chrX	64464109	64464524
chrX	64470565	64470963
chrX	64497566	64498063
chrX	64535308	64535747
chrX	64695209	64695556
chrX	64724647	64724983
chrX	64750321	64750615
chrX	64755661	64756349
chrX	64827732	64828274
chrX	64876022	64876897
chrX	64963963	64964326
chrX	65022464	65022756
chrX	65047447	65048178
chrX	65049870	65050601
chrX	65085911	65086224
chrX	65104800	65105401
chrX	65216389	65216939
chrX	65252108	65254743
chrX	65295142	65295630
chrX	65342598	65343101
chrX	65383186	65383613
chrX	65432751	65433270
chrX	65446682	65447439
chrX	65510482	65511120
chrX	65569339	65569622
chrX	65647969	65648293
chrX	65723325	65724140
chrX	65731377	65731708
chrX	65767210	65768496
chrX	65773135	65773922
chrX	65853848	65854216
chrX	65863065	65863580
chrX	66145502	66146240
chrX	66185644	66186352
chrX	66198196	66198909
chrX	66221775	66222069
chrX	66339278	66339793
chrX	66490275	66490730
chrX	66575106	66575584
chrX	66581020	66581458
chrX	66588834	66589221
chrX	66637546	66638710
chrX	66648909	66649947
chrX	66678563	66678957
chrX	66699497	66699906
chrX	66737677	66738210
chrX	66763465	66766879
chrX	66774138	66775195
chrX	66807021	66807726
chrX	66811357	66811683
chrX	66867544	66867829
chrX	66965130	66965658
chrX	66969483	66970721
chrX	66977660	66978629
chrX	67099961	67100262
chrX	67118319	67118826
chrX	67184990	67185637
chrX	67222818	67223573
chrX	67270533	67271052
chrX	67311530	67311804
chrX	67316032	67317229
chrX	67363581	67364033
chrX	67430763	67431697
chrX	67454360	67454682
chrX	67500485	67501187
chrX	67518555	67518840
chrX	67525289	67526153
chrX	67531433	67531843
chrX	67566877	67568537
chrX	67594192	67595054
chrX	67605629	67606356
chrX	67648178	67649109
chrX	67666255	67666535
chrX	67734072	67734457
chrX	67735737	67736261
chrX	67760880	67762564
chrX	67790190	67790661
chrX	67793652	67793988
chrX	67815819	67816856
chrX	67842644	67843000
chrX	67847825	67848153
chrX	67860572	67860856
chrX	67924170	67924942
chrX	67951343	67951630
chrX	67977636	67981524
chrX	68006206	68006882
chrX	68044132	68044990
chrX	68091595	68092678
chrX	68221741	68222161
chrX	68250696	68251018
chrX	68259364	68259742
chrX	68288465	68288931
chrX	68313607	68314065
chrX	68389779	68390177
chrX	68400392	68400734
chrX	68426688	68427424
chrX	68563482	68564642
chrX	68580315	68581204
chrX	68605550	68605893
chrX	68615510	68616009
chrX	68621291	68621825
chrX	68629472	68630958
chrX	68655014	68655572
chrX	68659611	68660225
chrX	68723456	68724367
chrX	68779519	68779875
chrX	68807575	68808713
chrX	68830047	68830438
chrX	68887180	68888213
chrX	68920682	68922024
chrX	68958710	68959051
chrX	68985625	68986063
chrX	69213147	69214721
chrX	69236776	69237392
chrX	69283809	69284533
chrX	69334950	69335321
chrX	69413657	69415211
chrX	69526905	69527770
chrX	69533907	69534318
chrX	69639846	69640218
chrX	69685283	69685568
chrX	69689570	69690474
chrX	69708649	69709499
chrX	69712267	69712848
chrX	69745195	69746190
chrX	69836370	69840104
chrX	69846315	69846833
chrX	69881502	69882121
chrX	69920657	69921313
chrX	69944952	69947243
chrX	69973981	69974265
chrX	69988394	69988737
chrX	70184462	70184777
chrX	70237252	70237530
chrX	70311223	70311710
chrX	70327809	70328882
chrX	70334389	70334659
chrX	70357913	70359105
chrX	70400450	70401436
chrX	70430162	70430919
chrX	70462880	70463672
chrX	70509151	70510082
chrX	70512386	70513145
chrX	70538350	70539560
chrX	70559414	70559992
chrX	70561186	70561613
chrX	70573879	70575639
chrX	70693823	70695159
chrX	70715164	70715530
chrX	70731727	70732064
chrX	70765078	70765385
chrX	70806513	70808839
chrX	70840945	70841442
chrX	70877607	70878092
chrX	70881010	70882368
chrX	70898130	70900519
chrX	70916962	70917279
chrX	70946492	70947044
chrX	71106278	71107862
chrX	71118442	71118828
chrX	71139522	71139958
chrX	71146500	71147979
chrX	71149848	71151267
chrX	71182996	71184004
chrX	71185949	71186654
chrX	71194577	71195024
chrX	71220724	71221446
chrX	71275394	71276061
chrX	71310690	71311938
chrX	71328791	71329522
chrX	71330717	71333311
chrX	71343890	71344416
chrX	71348465	71350693
chrX	71409098	71409615
chrX	71413005	71414355
chrX	71425861	71427178
chrX	71434824	71435197
chrX	71457112	71457942
chrX	71473946	71474378
chrX	71498664	71499058
chrX	71505507	71506233
chrX	71517276	71518195
chrX	71528323	71529995
chrX	71537935	71538271
chrX	71540903	71541686
chrX	71546881	71547862
chrX	71570431	71570865
chrX	71618738	71619481
chrX	71623536	71624263
chrX	71628241	71629202
chrX	71644567	71649205
chrX	71730970	71732304
chrX	71734716	71736888
chrX	71738315	71738893
chrX	71775234	71775822
chrX	71900712	71901540
chrX	71903133	71903553
chrX	71915258	71915608
chrX	71944697	71945044
chrX	71946351	71946973
chrX	71967447	71969189
chrX	71980588	71980904
chrX	72007500	72007919
chrX	72022868	72023723
chrX	72029839	72030383
chrX	72041987	72042296
chrX	72176837	72177248
chrX	72330623	72330909
chrX	72369218	72370060
chrX	72495759	72496170
chrX	72540798	72541137
chrX	72549762	72550116
chrX	72655237	72656143
chrX	72665579	72666963
chrX	72768794	72769196
chrX	72789496	72789858
chrX	72849896	72850428
chrX	72866954	72867679
chrX	72963106	72963588
chrX	72978110	72979531
chrX	72992679	72993337
chrX	72998260	72999451
chrX	73016513	73018478
chrX	73023434	73023735
chrX	73031803	73034353
chrX	73051058	73051549
chrX	73066483	73068091
chrX	73189916	73190214
chrX	73297591	73298465
chrX	73361240	73362357
chrX	73379323	73380118
chrX	73393045	73394412
chrX	73409845	73411871
chrX	73433972	73435879
chrX	73437857	73439039
chrX	73446762	73449284
chrX	73465374	73466265
chrX	73469053	73470097
chrX	73471886	73472200
chrX	73479785	73480774
chrX	73483756	73484536
chrX	73490790	73491230
chrX	73492922	73493822
chrX	73496336	73497015
chrX	73520258	73520571
chrX	73524405	73527108
chrX	73533484	73533910
chrX	73535261	73535954
chrX	73537879	73538255
chrX	73543148	73543938
chrX	73546791	73547661
chrX	73555101	73556492
chrX	73559796	73560383
chrX	73561661	73563891
chrX	73570989	73571719
chrX	73575027	73576898
chrX	73578203	73578544
chrX	73586946	73587795
chrX	73593326	73596829
chrX	73615299	73616412
chrX	73617530	73618650
chrX	73625611	73626009
chrX	73679447	73680546
chrX	73685220	73685973
chrX	73690690	73691699
chrX	73736974	73739427
chrX	73756305	73757619
chrX	73759099	73760005
chrX	73766870	73769073
chrX	73774168	73775366
chrX	73776957	73778100
chrX	73794692	73795278
chrX	73798083	73800187
chrX	73815139	73815409
chrX	73838621	73838988
chrX	73853248	73853570
chrX	73854940	73855297
chrX	73859535	73860922
chrX	73862608	73862953
chrX	73869437	73869774
chrX	73873082	73873566
chrX	73879635	73881945
chrX	73891309	73893347
chrX	73897084	73897584
chrX	73900070	73900585
chrX	73905452	73906430
chrX	73910974	73911582
chrX	73941475	73942113
chrX	73956785	73957287
chrX	73980926	73981286
chrX	74001338	74001773
chrX	74006015	74008743
chrX	74014392	74014835
chrX	74017163	74018333
chrX	74035122	74035836
chrX	74044409	74044705
chrX	74051281	74051782
chrX	74073970	74074454
chrX	74094584	74095006
chrX	74117469	74118203
chrX	74187396	74188385
chrX	74218756	74222378
chrX	74226561	74227731
chrX	74230228	74231229
chrX	74233008	74235668
chrX	74240827	74241836
chrX	74261626	74262145
chrX	74321274	74321766
chrX	74334381	74334871
chrX	74337992	74338358
chrX	74340442	74341189
chrX	74384975	74385590
chrX	74408837	74411392
chrX	74412467	74413554
chrX	74417883	74418913
chrX	74434529	74434810
chrX	74439222	74439773
chrX	74443070	74443954
chrX	74466582	74467283
chrX	74469032	74469357
chrX	74475994	74477980
chrX	74564499	74564980
chrX	74624725	74625495
chrX	74640642	74641081
chrX	74678441	74678760
chrX	74693529	74694715
chrX	74740529	74741781
chrX	74745093	74745373
chrX	74768435	74769293
chrX	74783613	74784113
chrX	74791067	74792187
chrX	74859609	74859989
chrX	74879920	74881321
chrX	74907195	74907768
chrX	74916927	74917211
chrX	74948907	74949257
chrX	74958134	74959389
chrX	74982460	74983342
chrX	75038980	75039277
chrX	75041759	75042250
chrX	75055290	75055674
chrX	75139905	75140383
chrX	75218431	75218699
chrX	75231589	75233051
chrX	75240092	75240749
chrX	75250860	75251180
chrX	75276591	75277052
chrX	75370315	75370604
chrX	75457879	75458219
chrX	75466184	75466561
chrX	75486214	75486530
chrX	75500255	75501481
chrX	75587513	75587869
chrX	75617145	75617736
chrX	75622018	75622983
chrX	75633187	75633843
chrX	75681334	75681630
chrX	75698963	75700305
chrX	75708049	75708641
chrX	75722937	75724222
chrX	75734429	75735624
chrX	75744545	75744922
chrX	75750272	75754880
chrX	75758070	75759789
chrX	75842953	75843719
chrX	75886164	75887090
chrX	75991581	75992227
chrX	76088719	76089027
chrX	76096987	76097438
chrX	76154066	76154565
chrX	76157176	76157535
chrX	76309038	76309630
chrX	76459846	76460239
chrX	76474370	76474848
chrX	76477775	76478104
chrX	76852533	76853419
chrX	76943932	76944322
chrX	77112943	77113763
chrX	77157864	77158196
chrX	77308778	77309095
chrX	77487998	77488376
chrX	77552033	77553047
chrX	77570426	77570754
chrX	77579549	77580199
chrX	77612314	77612861
chrX	77650306	77650586
chrX	77666170	77666603
chrX	77704470	77705184
chrX	77709519	77710386
chrX	77715495	77718261
chrX	77732681	77733112
chrX	77776980	77777646
chrX	77862042	77862419
chrX	77943456	77944717
chrX	77979976	77981271
chrX	78200229	78200529
chrX	78226546	78226975
chrX	78274439	78275687
chrX	78277215	78278040
chrX	78378550	78380940
chrX	78385090	78385613
chrX	78390416	78390923
chrX	78428155	78428765
chrX	78434287	78434642
chrX	78470094	78470812
chrX	78589315	78589900
chrX	78746074	78746566
chrX	78784889	78787380
chrX	78855386	78856662
chrX	78917930	78918216
chrX	78930031	78930695
chrX	79113805	79114378
chrX	79173327	79173940
chrX	79190486	79191068
chrX	79213508	79214022
chrX	79260379	79260729
chrX	79590010	79590451
chrX	79630876	79632694
chrX	79635127	79635830
chrX	79651199	79651699
chrX	79669989	79671576
chrX	79675428	79676076
chrX	79752505	79752849
chrX	79758420	79758839
chrX	79836228	79836627
chrX	79866716	79867454
chrX	80025516	80026244
chrX	80060352	80061209
chrX	80161586	80162135
chrX	80226947	80227850
chrX	80301543	80301968
chrX	80528577	80529380
chrX	80642977	80643304
chrX	80700712	80701018
chrX	80842662	80842944
chrX	81003017	81003381
chrX	81007102	81007417
chrX	81106263	81106708
chrX	81174348	81174617
chrX	81187670	81188053
chrX	81220027	81220722
chrX	81255396	81256061
chrX	81279874	81281009
chrX	81282405	81283725
chrX	81404536	81405094
chrX	81457652	81458411
chrX	81467491	81470636
chrX	81504466	81505894
chrX	81582718	81583226
chrX	81695115	81695487
chrX	81748359	81749151
chrX	81816585	81817810
chrX	81822603	81822882
chrX	81880515	81882691
chrX	81954129	81954447
chrX	81991019	81991282
chrX	82025470	82025867
chrX	82107666	82108266
chrX	82310922	82311337
chrX	82422862	82423637
chrX	82646797	82647109
chrX	82690862	82691714
chrX	82832392	82833727
chrX	82847303	82847815
chrX	82882011	82882305
chrX	83064506	83064853
chrX	83121342	83121704
chrX	83185964	83186297
chrX	83195265	83195594
chrX	83200621	83200955
chrX	83301556	83302324
chrX	83325918	83326861
chrX	83361579	83362204
chrX	83414447	83415146
chrX	83441905	83442415
chrX	83486747	83488688
chrX	83494171	83494573
chrX	83518474	83518751
chrX	83559145	83559477
chrX	83566272	83566547
chrX	83603591	83604053
chrX	83636812	83637265
chrX	83799004	83799281
chrX	83862468	83862911
chrX	83875248	83875579
chrX	84125173	84125486
chrX	84177009	84177476
chrX	84179016	84179627
chrX	84180849	84181144
chrX	84454637	84455802
chrX	84634855	84635123
chrX	84895924	84896350
chrX	84966987	84968396
chrX	85087859	85088181
chrX	85098434	85100111
chrX	85132906	85133496
chrX	85209109	85209603
chrX	85269208	85270208
chrX	85291595	85292118
chrX	85304428	85305039
chrX	85315812	85316607
chrX	85349436	85350080
chrX	85449287	85450290
chrX	85540462	85541741
chrX	85585730	85586110
chrX	85604968	85605443
chrX	85614159	85614934
chrX	85640229	85641169
chrX	85646108	85646591
chrX	85652641	85653215
chrX	85667306	85667575
chrX	85716522	85717126
chrX	85793749	85794143
chrX	85915550	85915897
chrX	85918683	85920192
chrX	85938572	85938975
chrX	85949284	85949981
chrX	85971427	85972143
chrX	85978474	85979593
chrX	85992809	85993285
chrX	86018787	86019535
chrX	86032674	86032948
chrX	86054117	86055292
chrX	86061116	86062810
chrX	86121391	86121924
chrX	86152648	86152951
chrX	86159984	86160564
chrX	86205066	86205419
chrX	86212868	86213253
chrX	86228592	86229268
chrX	86249630	86249921
chrX	86255662	86256185
[truncated: 1,591 more rows]

## Sheet: P18_de-novo_lost in Ino80cKO
chrX	3217039	3218130
chrX	3226147	3227333
chrX	4543852	4544192
chrX	4548971	4549894
chrX	5080082	5081682
chrX	5117617	5118045
chrX	5145012	5145282
chrX	5203689	5203962
chrX	5310653	5312253
chrX	5418264	5418922
chrX	5499295	5500892
chrX	5571614	5572104
chrX	5620978	5624511
chrX	5652845	5653242
chrX	5665469	5665807
chrX	5680126	5680685
chrX	5687792	5688108
chrX	5717569	5717841
chrX	5739306	5739829
chrX	5754367	5754704
chrX	5776457	5776932
chrX	5787541	5787979
chrX	5817897	5818292
chrX	5819845	5820187
chrX	5848802	5849351
chrX	5932122	5933949
chrX	6012233	6012885
chrX	6035728	6036052
chrX	6055575	6060842
chrX	6070119	6071995
chrX	6115810	6116077
chrX	6186776	6187272
chrX	6191747	6192096
chrX	6217027	6217711
chrX	6258520	6259004
chrX	6270422	6271106
chrX	6294584	6295222
chrX	6319930	6320699
chrX	6325587	6326021
chrX	6329462	6330122
chrX	6480520	6481237
chrX	6560206	6561022
chrX	6577196	6577609
chrX	6582813	6585609
chrX	6588205	6588688
chrX	6628328	6629423
chrX	6633913	6634249
chrX	6682477	6683266
chrX	6751619	6752889
chrX	6764297	6764621
chrX	6832493	6832817
chrX	6936720	6938454
chrX	6960016	6960424
chrX	6972855	6973149
chrX	6985167	6985529
chrX	7049776	7052235
chrX	7055069	7057243
chrX	7064912	7066190
chrX	7117011	7117467
chrX	7121653	7122715
chrX	7126884	7127624
chrX	7155259	7155812
chrX	7184944	7185335
chrX	7270872	7271763
chrX	7307267	7308310
chrX	7328118	7328689
chrX	7406904	7407630
chrX	7410710	7411009
chrX	7427190	7427680
chrX	7428844	7429248
chrX	7430480	7430886
chrX	7432169	7433199
chrX	7435499	7435763
chrX	7444092	7444822
chrX	7463801	7464184
chrX	7499121	7499404
chrX	7517975	7518463
chrX	7535011	7536199
chrX	7554851	7556383
chrX	7567114	7567721
chrX	7585888	7587666
chrX	7593130	7594102
chrX	7595239	7596283
chrX	7598918	7599226
chrX	7620004	7620556
chrX	7625458	7626882
chrX	7630042	7630651
chrX	7704499	7706388
chrX	7744897	7745320
chrX	7773815	7774542
chrX	7794987	7795398
chrX	7800150	7800717
chrX	7803124	7803512
chrX	7812403	7814334
chrX	7815675	7816054
chrX	7831137	7832004
chrX	7854329	7854794
chrX	7859368	7860822
chrX	7892218	7892978
chrX	7905684	7906887
chrX	7912119	7912849
chrX	7939647	7939950
chrX	7959501	7960215
chrX	7961884	7963053
chrX	7970665	7972767
chrX	7977476	7979487
chrX	7992691	7994870
chrX	8002462	8003858
chrX	8006020	8006731
chrX	8023868	8024261
chrX	8025725	8026160
chrX	8029081	8029498
chrX	8034563	8034884
chrX	8036294	8036680
chrX	8053600	8054169
chrX	8063307	8066498
chrX	8085484	8086937
chrX	8089912	8090632
chrX	8116349	8117623
chrX	8125332	8126086
chrX	8155262	8156430
chrX	8164003	8165133
chrX	8182956	8183783
chrX	8186192	8186754
chrX	8198878	8200269
chrX	8224664	8225368
chrX	8226533	8227073
chrX	8238842	8239841
chrX	8245608	8247034
chrX	8276947	8279102
chrX	8299624	8300008
chrX	8305828	8307590
chrX	8323123	8323774
chrX	8327973	8328332
chrX	8464450	8465164
chrX	8513924	8514257
chrX	8549327	8549607
chrX	8654093	8655150
chrX	8719466	8720167
chrX	8732826	8733190
chrX	8740895	8741458
chrX	8752004	8752625
chrX	8776456	8777052
chrX	8797928	8798418
chrX	8831823	8832220
chrX	8838076	8838551
chrX	8849707	8850480
chrX	8852474	8852866
chrX	8902148	8902863
chrX	8905756	8907018
chrX	8918700	8920686
chrX	8952493	8952836
chrX	8956364	8956817
chrX	8972266	8972855
chrX	8982510	8982905
chrX	9003931	9004517
chrX	9021643	9021990
chrX	9037330	9037821
chrX	9041537	9041854
chrX	9110089	9110858
chrX	9119080	9119516
chrX	9142006	9142924
chrX	9151526	9151980
chrX	9181105	9181468
chrX	9216403	9216683
chrX	9225013	9225339
chrX	9284515	9285172
chrX	9286327	9287591
chrX	9324171	9324436
chrX	9342176	9343480
chrX	9351176	9351601
chrX	9378263	9379207
chrX	9397790	9401367
chrX	9409076	9410865
chrX	9470273	9470972
chrX	9474630	9475160
chrX	9481045	9481621
chrX	9495596	9497433
chrX	9574351	9574927
chrX	9576999	9579398
chrX	9584879	9585693
chrX	9587754	9589511
chrX	9604430	9607436
chrX	9608975	9609244
chrX	9616016	9619042
chrX	9621942	9622892
chrX	9632496	9634965
chrX	9636954	9639135
chrX	9640216	9641993
chrX	9646088	9650218
chrX	9738335	9738745
chrX	9820537	9821068
chrX	9834521	9835279
chrX	9843116	9843387
chrX	9846886	9847172
chrX	9850200	9851274
chrX	9853453	9854144
chrX	9895956	9896243
chrX	9905476	9905932
chrX	9944986	9945319
chrX	9953366	9953992
chrX	10128853	10129351
chrX	10140474	10141238
chrX	10229250	10229606
chrX	10317688	10318410
chrX	10380636	10381945
chrX	10387929	10388201
chrX	10498037	10498342
chrX	10541233	10541638
chrX	10549419	10550500
chrX	10582674	10583074
chrX	10627634	10628071
chrX	10694344	10694665
chrX	10729887	10730236
chrX	10766191	10766457
chrX	10777562	10778586
chrX	10807150	10807572
chrX	10908943	10909482
chrX	10912492	10912830
chrX	10924935	10925537
chrX	10934010	10934643
chrX	10989760	10990334
chrX	11098983	11100054
chrX	11104801	11105174
chrX	11182513	11183613
chrX	11253409	11254095
chrX	11277028	11277378
chrX	11333685	11333976
chrX	11350898	11351426
chrX	11384920	11385509
chrX	11408606	11410383
chrX	11415870	11416641
chrX	11417783	11419167
chrX	11435245	11436400
chrX	11443641	11444598
chrX	11447714	11448451
chrX	11466576	11467850
chrX	11481115	11482338
chrX	11516438	11517478
chrX	11520021	11521652
chrX	11524222	11527619
chrX	11544651	11545058
chrX	11549938	11550538
chrX	11570311	11571672
chrX	11585683	11586849
chrX	11610976	11611425
chrX	11632066	11634075
chrX	11654586	11655488
chrX	11672553	11672822
chrX	11685350	11686493
chrX	11689825	11690849
chrX	11706278	11707548
chrX	11726791	11727622
chrX	11738956	11739877
chrX	11747197	11748961
chrX	11752766	11754112
chrX	11762122	11763983
chrX	11770741	11771135
chrX	11773755	11774404
chrX	11790554	11791007
chrX	11796515	11797549
chrX	11821920	11822895
chrX	11832374	11832918
chrX	11841237	11841581
chrX	11845669	11847135
chrX	11851213	11852517
chrX	11861319	11862057
chrX	11872090	11872540
chrX	11880675	11881308
chrX	11884059	11884325
chrX	11892698	11893809
chrX	11895447	11896861
chrX	11898606	11900178
chrX	11904058	11904770
chrX	11912450	11913115
chrX	11918281	11919230
chrX	11926890	11927781
chrX	11937518	11938807
chrX	11956114	11956668
chrX	11960382	11961153
chrX	11963266	11964547
chrX	11980091	11982013
chrX	11988732	11989006
chrX	11995435	11995925
chrX	12041743	12042190
chrX	12046286	12046820
chrX	12058897	12059167
chrX	12065725	12067768
chrX	12072898	12073249
chrX	12110596	12112120
chrX	12195740	12196205
chrX	12200829	12201515
chrX	12212132	12212777
chrX	12213863	12214825
chrX	12218879	12219285
chrX	12225325	12227116
chrX	12241902	12242263
chrX	12260566	12260984
chrX	12262213	12263197
chrX	12265121	12266097
chrX	12280564	12281293
chrX	12298754	12299818
chrX	12305203	12305722
chrX	12309165	12309744
chrX	12312511	12312936
chrX	12325212	12327407
chrX	12329298	12329584
chrX	12347292	12348471
chrX	12362570	12364272
chrX	12372799	12373902
chrX	12375836	12376606
chrX	12432286	12432550
chrX	12433685	12435040
chrX	12458941	12459206
chrX	12462070	12462675
chrX	12467101	12467762
chrX	12470001	12470522
chrX	12489713	12490926
chrX	12494899	12495653
chrX	12500660	12501847
chrX	12503078	12503657
chrX	12506298	12506886
chrX	12516465	12517279
chrX	12523426	12524206
chrX	12559726	12561078
chrX	12564890	12565183
chrX	12568266	12570008
chrX	12599491	12600069
chrX	12618113	12619269
chrX	12646106	12646981
chrX	12831378	12832470
chrX	12845324	12845960
chrX	12851413	12851951
chrX	12862830	12863718
chrX	12889004	12889893
chrX	12892558	12892875
chrX	12924768	12925984
chrX	12946754	12947532
chrX	12954047	12954378
chrX	13021709	13021977
chrX	13054505	13054925
chrX	13078657	13080225
chrX	13117051	13117580
chrX	13142266	13142779
chrX	13144828	13146489
chrX	13149174	13149573
chrX	13155639	13156481
chrX	13198744	13200947
chrX	13223976	13225068
chrX	13236126	13236668
chrX	13245325	13246403
chrX	13272222	13272846
chrX	13296853	13297770
chrX	13309799	13310172
chrX	13326309	13328708
chrX	13337218	13337898
chrX	13354641	13355286
chrX	13360511	13361254
chrX	13372915	13373277
chrX	13382211	13382570
chrX	13386529	13386953
chrX	13393046	13393581
chrX	13402737	13403646
chrX	13419723	13420022
chrX	13431204	13431803
chrX	13437921	13438900
chrX	13440496	13442428
chrX	13447286	13449854
chrX	13453744	13454226
chrX	13466709	13467142
chrX	13495060	13496499
chrX	13504335	13505324
chrX	13509392	13511857
chrX	13516027	13516897
chrX	13519486	13520659
chrX	13525416	13525739
chrX	13548886	13549684
chrX	13554896	13555266
chrX	13574311	13574823
chrX	13584617	13584992
chrX	13652943	13653440
chrX	13658885	13659635
chrX	13667936	13668464
chrX	13686357	13686691
chrX	13765659	13765990
chrX	13778331	13778774
chrX	13779906	13780227
chrX	13866618	13867178
chrX	13894691	13895072
chrX	13986547	13986903
chrX	14021040	14021862
chrX	14027203	14027467
chrX	14034299	14034727
chrX	14036720	14037697
chrX	14042093	14042998
chrX	14058563	14060030
chrX	14101077	14101935
chrX	14168749	14169607
chrX	14211425	14211709
chrX	14322892	14323201
chrX	14416742	14417044
chrX	14461083	14461422
chrX	14580064	14580340
chrX	14615300	14615637
chrX	14643460	14644253
chrX	14683748	14685697
chrX	14721942	14722617
chrX	14737065	14737553
chrX	14798322	14798694
chrX	14805354	14805624
chrX	14839726	14840763
chrX	14930045	14930352
chrX	14956877	14958644
chrX	15053881	15054266
chrX	15072711	15073064
chrX	15076732	15077012
chrX	15111217	15111811
chrX	15205105	15205696
chrX	15244823	15245101
chrX	15321932	15323612
chrX	15377554	15378078
chrX	15379586	15379902
chrX	15539156	15539469
chrX	15607334	15608065
chrX	15641610	15641950
chrX	15669488	15669926
chrX	15687416	15687796
chrX	15702551	15703010
chrX	15740677	15740987
chrX	15747325	15747964
chrX	15768746	15769033
chrX	15863052	15863475
chrX	15946371	15946679
chrX	16148666	16149290
chrX	16203642	16204191
chrX	16266561	16266871
chrX	16288115	16288542
chrX	16315811	16316223
chrX	16439139	16440125
chrX	16528590	16529387
chrX	16570575	16571792
chrX	16696984	16697464
chrX	16705626	16706055
chrX	16787081	16787587
chrX	16816428	16817443
chrX	16835078	16835462
chrX	16907863	16908710
chrX	17376400	17376785
chrX	17473321	17473740
chrX	17531302	17531747
chrX	17611211	17611500
chrX	17622189	17622702
chrX	17672488	17672789
chrX	17725316	17725966
chrX	17809384	17809673
chrX	17821189	17821696
chrX	17885375	17885749
chrX	17934054	17934568
chrX	17950131	17950635
chrX	17965704	17966423
chrX	18057438	18057729
chrX	18099227	18099516
chrX	18145833	18147397
chrX	18258371	18259397
chrX	18266977	18267326
chrX	18317270	18317591
chrX	18320381	18321202
chrX	18359509	18360009
chrX	18375906	18376716
chrX	18392014	18392568
chrX	18456181	18456682
chrX	18461258	18461526
chrX	18583101	18583364
chrX	18758469	18758816
chrX	18764334	18765808
chrX	18814073	18814862
chrX	19105178	19106209
chrX	19115892	19116426
chrX	19140721	19141077
chrX	19167158	19167617
chrX	19399218	19399581
chrX	19427828	19428282
chrX	19430327	19430801
chrX	19480662	19481490
chrX	19551404	19551767
chrX	19672088	19672415
chrX	19821995	19822273
chrX	19840353	19841523
chrX	19846563	19847019
chrX	19917232	19917497
chrX	19983788	19984088
chrX	20074141	20074497
chrX	20162283	20162583
chrX	20211460	20211747
chrX	20239569	20240227
chrX	20300470	20300866
chrX	20310801	20311545
chrX	20319607	20320083
chrX	20330812	20331104
chrX	20332637	20332945
chrX	20336462	20336815
chrX	20407789	20408275
chrX	20412228	20413128
chrX	20432994	20433337
chrX	20451642	20452097
chrX	20456094	20457549
chrX	20470886	20471581
chrX	20473429	20473796
chrX	20481474	20482355
chrX	20506676	20506944
chrX	20514187	20514890
chrX	20517258	20518055
chrX	20571133	20571516
chrX	20572808	20573294
chrX	20636050	20637719
chrX	20641924	20642325
chrX	20647429	20648145
chrX	20650258	20650943
chrX	20671518	20672178
chrX	20682040	20682448
chrX	20717944	20720094
chrX	20748049	20748660
chrX	20769955	20771915
chrX	20927240	20929052
chrX	20941746	20942009
chrX	20978777	20979636
chrX	21035119	21035450
chrX	21095811	21096382
chrX	21109610	21109886
chrX	21115703	21116389
chrX	21130264	21130592
chrX	21221399	21221830
chrX	21286091	21286421
chrX	21293670	21293936
chrX	21296536	21297245
chrX	21322379	21322698
chrX	21324289	21325055
chrX	21378040	21378418
chrX	21402274	21402675
chrX	21442469	21442846
chrX	21446854	21447194
chrX	21449191	21449740
chrX	21498925	21500430
chrX	21504176	21505174
chrX	21516211	21516526
chrX	21523509	21523896
chrX	21551455	21551875
chrX	21607109	21607589
chrX	21675624	21675971
chrX	21704058	21705186
chrX	21734959	21735762
chrX	21745121	21745390
chrX	21750398	21751102
chrX	21789690	21790245
chrX	21857914	21860053
chrX	21910530	21910946
chrX	22000684	22001069
chrX	22013172	22014951
chrX	22123551	22123850
chrX	22186812	22187082
chrX	22219371	22219671
chrX	22235322	22235799
chrX	22292432	22292738
chrX	22348720	22349471
chrX	22361491	22362132
chrX	22443012	22443451
chrX	22484398	22484698
chrX	22710213	22710655
chrX	22823720	22823986
chrX	23155213	23155483
chrX	23180603	23180892
chrX	23200858	23201193
chrX	23453227	23453679
chrX	23514596	23515206
chrX	23551557	23552452
chrX	23699220	23699533
chrX	23713293	23713671
chrX	23734929	23735284
chrX	23818520	23819084
chrX	23825440	23826001
chrX	23923607	23924046
chrX	24008618	24008939
chrX	24151758	24152196
chrX	24298077	24298566
chrX	24360465	24360746
chrX	24424400	24424851
chrX	24483581	24484141
chrX	24486808	24487089
chrX	24500309	24500760
chrX	24696039	24696394
chrX	25416971	25417336
chrX	25570209	25570548
chrX	31137516	31137993
chrX	31187312	31187861
chrX	31189419	31191574
chrX	31194018	31197807
chrX	31200837	31201744
chrX	31206782	31207091
chrX	31242177	31243752
chrX	31254000	31255977
chrX	31630491	31630915
chrX	31724583	31725970
chrX	31730985	31731992
chrX	31734530	31735010
chrX	31736651	31737511
chrX	31748297	31749283
chrX	32591016	32591366
chrX	33055633	33061354
chrX	33069986	33071620
chrX	33080011	33080821
chrX	33922085	33923307
chrX	33980982	33982536
chrX	33997865	33998298
chrX	35580722	35581147
chrX	35656608	35656883
chrX	35665596	35666564
chrX	35672149	35673038
chrX	35683334	35683870
chrX	35725998	35726398
chrX	35813332	35814160
chrX	35925041	35925319
chrX	35997127	35997472
chrX	36018629	36019075
chrX	36063931	36064246
chrX	36074270	36074696
chrX	36188589	36189491
chrX	36335026	36335354
chrX	36341266	36342732
chrX	36354313	36355996
chrX	36377659	36378134
chrX	36386866	36387685
chrX	36391712	36392174
chrX	36395109	36395461
chrX	36414370	36416306
chrX	36419090	36420703
chrX	36432107	36432391
chrX	36439612	36441200
chrX	36453673	36454025
chrX	36474102	36474856
chrX	36482828	36483880
chrX	36525613	36526613
chrX	36528632	36530013
chrX	36548222	36548684
chrX	36761012	36761547
chrX	36762665	36763556
chrX	36767000	36767447
chrX	36777757	36778144
chrX	36819178	36820475
chrX	36824651	36825230
chrX	36840853	36841521
chrX	36922115	36922723
chrX	36939693	36940040
chrX	36944018	36944568
chrX	36946373	36946756
chrX	37022856	37024805
chrX	37029554	37031071
chrX	37042709	37043168
chrX	37067206	37067528
chrX	37069603	37069970
chrX	37071086	37071828
chrX	37077995	37078701
chrX	37168739	37169132
chrX	37171794	37172575
chrX	37184808	37185585
chrX	37203760	37204139
chrX	37205254	37205712
chrX	37228095	37230072
chrX	37453800	37454071
chrX	37607352	37607760
chrX	37617907	37618236
chrX	37753532	37753844
chrX	37804929	37805195
chrX	37806810	37807917
chrX	37851636	37852170
chrX	37952630	37953344
chrX	37957441	37957859
chrX	37962051	37963306
chrX	37965336	37969685
chrX	37970991	37972059
chrX	37995247	37995937
chrX	38006837	38007409
chrX	38008960	38009675
chrX	38011786	38012542
chrX	38016441	38017051
chrX	38022077	38022379
chrX	38028339	38030179
chrX	38034917	38035857
chrX	38039684	38042406
chrX	38047404	38047742
chrX	38060118	38060907
chrX	38092878	38093172
chrX	38102054	38103624
chrX	38107803	38108265
chrX	38113403	38113805
chrX	38140296	38142023
chrX	38149034	38149436
chrX	38157117	38157513
chrX	38160702	38161339
chrX	38209696	38210700
chrX	38231586	38232950
chrX	38237710	38238300
chrX	38246985	38247397
chrX	38356612	38357125
chrX	38411394	38411930
chrX	38426164	38426609
chrX	38431251	38431608
chrX	38479872	38480549
chrX	38484731	38486729
chrX	38501521	38502412
chrX	38510628	38511875
chrX	38514691	38515824
chrX	38520414	38521645
chrX	38581960	38583179
chrX	38625466	38625846
chrX	38653336	38653671
chrX	38668054	38668324
chrX	38679537	38680396
chrX	38686190	38686644
chrX	38705603	38706012
chrX	38765597	38766055
chrX	38839164	38839764
chrX	38905504	38906199
chrX	39083081	39083393
chrX	39143355	39144082
chrX	39262754	39263133
chrX	39313378	39313746
chrX	39372214	39372552
chrX	39604652	39605044
chrX	39709319	39709777
chrX	39714693	39715298
chrX	39796558	39796853
chrX	39899856	39900182
chrX	39970328	39970701
chrX	40000533	40001830
chrX	40071729	40072092
chrX	40145047	40146436
chrX	40277432	40278023
chrX	40299734	40301174
chrX	40426190	40426614
chrX	40457862	40458152
chrX	40460679	40461371
chrX	40500656	40500976
chrX	40574964	40575244
chrX	40584325	40584738
chrX	40618524	40619070
chrX	40649882	40650300
chrX	40655133	40655459
chrX	40707755	40708597
chrX	40750181	40750635
chrX	40783982	40785523
chrX	40920533	40921468
chrX	41028795	41029320
chrX	41031054	41031483
chrX	41037467	41037790
chrX	41059808	41060239
chrX	41248737	41250108
chrX	41605270	41605985
chrX	41712345	41713092
chrX	41791869	41792267
chrX	41877568	41878022
chrX	41922034	41922557
chrX	41937347	41938274
chrX	41958606	41959074
chrX	41974970	41975907
chrX	41984407	41985422
chrX	41997182	41998030
chrX	42005025	42006007
chrX	42012784	42014449
chrX	42050548	42051366
chrX	42079523	42080444
chrX	42091457	42092287
chrX	42129540	42130753
chrX	42172917	42173917
chrX	42241614	42241878
chrX	42284866	42285188
chrX	42296146	42296733
chrX	42313680	42314034
chrX	42359768	42362239
chrX	42414532	42415050
chrX	42429740	42430389
chrX	42502451	42503546
chrX	42513790	42514300
chrX	42532663	42533158
chrX	42540342	42540954
chrX	42554998	42555852
chrX	42819425	42819981
chrX	42850345	42850834
chrX	42853703	42854225
chrX	42992478	42992964
chrX	43061348	43061845
chrX	43252787	43253338
chrX	43473117	43473574
chrX	43479180	43479511
chrX	43590665	43591186
chrX	43734397	43735226
chrX	43817212	43817580
chrX	43821050	43821812
chrX	43944949	43945232
chrX	44094239	44094576
chrX	44101132	44101520
chrX	44123039	44123340
chrX	44127209	44127769
chrX	44163873	44164762
chrX	44218547	44218897
chrX	44261917	44262362
chrX	44278763	44279454
chrX	44466450	44466948
chrX	44506325	44506775
chrX	44537497	44538026
chrX	44544826	44545306
chrX	44556995	44557513
chrX	44610731	44611340
chrX	44687131	44688155
chrX	44703965	44704355
chrX	44775308	44775728
chrX	44797441	44797963
chrX	44807942	44809152
chrX	44863165	44863862
chrX	44892356	44894565
chrX	44951153	44951574
chrX	45026616	45026945
chrX	45077671	45078242
chrX	45160272	45160711
chrX	45203677	45203989
chrX	45286192	45286534
chrX	45324976	45325503
chrX	45339127	45341189
chrX	45348031	45348389
chrX	45416790	45417232
chrX	45454592	45454875
chrX	45497682	45498141
chrX	45601616	45601930
chrX	45709397	45709701
chrX	45767670	45767934
chrX	45807473	45807804
chrX	45918762	45920021
chrX	45931677	45932099
chrX	45941702	45942065
chrX	45947591	45947984
chrX	46065508	46065805
chrX	46069512	46069873
chrX	46087711	46088214
chrX	46114792	46115210
chrX	46126978	46128297
chrX	46137558	46138181
chrX	46164802	46166436
chrX	46231428	46232395
chrX	46297643	46298621
chrX	46321772	46322169
chrX	46323626	46324129
chrX	46359197	46359626
chrX	46425643	46426109
chrX	46508260	46508677
chrX	46611984	46612343
chrX	46642254	46642905
chrX	46712737	46713113
chrX	46753042	46753754
chrX	46847119	46847617
chrX	46886426	46886694
chrX	46906525	46907359
chrX	46910756	46911488
chrX	46924745	46925112
chrX	46936061	46936374
chrX	46968646	46969015
chrX	47472263	47472612
chrX	47476605	47477436
chrX	47500588	47500937
chrX	47533075	47533361
chrX	47551330	47552655
chrX	47610120	47610616
chrX	47626586	47626928
chrX	47692511	47693065
chrX	47695333	47695893
chrX	47729860	47730133
chrX	47807486	47807887
chrX	47832776	47833146
chrX	47859190	47859614
chrX	47998841	48000067
chrX	48006094	48006517
chrX	48011600	48013395
chrX	48016641	48017193
chrX	48021518	48021906
chrX	48025879	48026496
chrX	48027873	48028552
chrX	48062829	48063495
chrX	48077346	48077764
chrX	48082223	48082621
chrX	48094742	48095119
chrX	48106324	48107147
chrX	48108319	48109413
chrX	48116735	48117334
chrX	48126789	48127708
chrX	48130560	48131113
chrX	48134986	48136394
chrX	48148902	48149189
chrX	48157501	48160311
chrX	48178128	48178468
chrX	48182730	48183020
chrX	48227164	48227579
chrX	48234124	48234542
chrX	48244450	48244898
chrX	48277459	48277758
chrX	48291499	48291775
chrX	48317276	48318470
chrX	48392908	48394502
chrX	48397941	48398380
chrX	48433348	48435950
chrX	48507733	48508029
chrX	48525449	48525728
chrX	48606565	48609303
chrX	48673278	48674222
chrX	48689476	48689920
chrX	48711301	48713655
chrX	48773631	48774319
chrX	48783625	48783958
chrX	48822427	48824196
chrX	48828021	48828311
chrX	48884528	48884897
chrX	48997818	48998207
chrX	49074169	49075185
chrX	49214389	49214694
chrX	49306677	49307288
chrX	49327432	49328361
chrX	49377531	49378353
chrX	49387502	49388613
chrX	49447773	49448271
chrX	49485013	49485466
chrX	49557623	49557952
chrX	49579679	49580048
chrX	49636727	49637068
chrX	49939904	49940479
chrX	49944872	49945394
chrX	50050661	50051143
chrX	50121085	50121625
chrX	50126230	50126765
chrX	50146355	50146620
chrX	50188709	50189129
chrX	50276124	50276555
chrX	50305138	50305593
chrX	50326120	50326714
chrX	50390081	50390596
chrX	50421836	50423706
chrX	50471422	50472541
chrX	50529902	50530320
chrX	50542990	50543453
chrX	50566574	50566884
chrX	50577201	50577537
chrX	50593982	50596277
chrX	50597785	50598438
chrX	50600139	50600542
chrX	50602730	50603219
chrX	50617409	50617836
chrX	50642716	50643396
chrX	50679162	50679569
chrX	50719308	50719989
chrX	50721661	50722138
chrX	50732162	50732496
chrX	50772670	50773156
chrX	50793248	50794327
chrX	50871705	50872221
chrX	50901319	50901722
chrX	50933484	50934921
chrX	50945956	50946241
chrX	50967899	50968728
chrX	50981165	50981705
chrX	50989159	50989905
chrX	51038112	51038559
chrX	51051924	51052749
chrX	51065437	51067543
chrX	51081508	51081785
chrX	51108941	51109352
chrX	51191858	51192545
chrX	51240972	51243860
chrX	51245791	51246404
chrX	51495462	51495806
chrX	51759972	51760423
chrX	51789575	51790778
chrX	51844931	51848235
chrX	51862842	51864193
chrX	51871119	51871598
chrX	51878910	51880111
chrX	51911589	51911951
chrX	51913045	51914227
chrX	51934721	51935021
chrX	51953288	51954249
chrX	51958021	51959237
chrX	52030061	52030378
chrX	52073129	52073529
chrX	52128842	52129737
chrX	52261790	52263367
chrX	52372631	52373385
chrX	52591137	52591807
chrX	52604563	52604838
chrX	52762506	52763024
chrX	52782012	52782866
chrX	52799724	52800109
chrX	52805111	52805606
chrX	52812941	52813376
chrX	52879050	52879905
chrX	52902609	52903399
chrX	52946349	52947010
chrX	52999740	53001157
chrX	53005047	53006335
chrX	53016892	53017289
chrX	53045655	53046309
chrX	53087069	53087396
chrX	53136945	53137799
chrX	53161128	53161613
chrX	53162703	53163701
chrX	53166241	53167421
chrX	53193320	53193844
chrX	53236341	53236821
chrX	53273770	53274285
chrX	53314325	53315092
chrX	53324130	53324537
chrX	53329684	53330784
chrX	53346791	53347171
chrX	53362368	53363010
chrX	53395085	53395542
chrX	53422611	53423218
chrX	53447455	53448411
chrX	53449528	53449860
chrX	53467632	53468342
chrX	53579567	53580125
chrX	53587419	53587933
chrX	53591086	53591770
chrX	53594571	53596850
chrX	53604100	53604616
chrX	53610526	53610843
chrX	53676913	53677525
chrX	53690830	53692961
chrX	53698888	53699181
chrX	53704612	53705020
chrX	53706158	53706840
chrX	53730010	53730348
chrX	53871973	53872717
chrX	53936187	53936594
chrX	54021350	54022262
chrX	54075572	54076823
chrX	54084172	54084765
chrX	54096701	54097002
chrX	54179474	54180382
chrX	54713082	54713470
chrX	55551058	55552051
chrX	55643166	55643769
chrX	55681024	55681638
chrX	55697693	55698562
chrX	55811218	55811482
chrX	55837121	55838344
chrX	55895633	55896010
chrX	55925725	55926281
chrX	55959295	55960980
chrX	56128260	56128719
chrX	56151264	56151701
chrX	56156008	56156486
chrX	56171690	56172082
chrX	56230408	56231770
chrX	56385122	56386257
chrX	56416912	56418120
chrX	56419729	56419996
chrX	56443575	56444657
chrX	56462917	56463737
chrX	56472839	56473628
chrX	56502458	56504110
chrX	56512702	56513412
chrX	56515282	56516633
chrX	56530244	56531694
chrX	56535293	56535634
chrX	56539790	56540356
chrX	56548392	56548782
chrX	56557526	56557876
chrX	56639604	56639992
chrX	56665336	56666359
chrX	56671381	56671749
chrX	56683471	56684481
chrX	56720499	56720964
chrX	56753341	56753910
chrX	56787643	56791558
chrX	56816208	56816855
chrX	56838314	56839804
chrX	56955659	56956632
chrX	57000537	57001208
chrX	57008585	57008988
chrX	57022231	57022691
chrX	57083826	57084703
chrX	57095559	57096302
chrX	57110314	57112162
chrX	57160304	57161529
chrX	57223333	57223927
chrX	57253637	57253947
chrX	57276938	57278111
chrX	57296551	57296981
chrX	57302220	57302657
chrX	57350222	57350572
chrX	57424385	57425053
chrX	57446264	57446859
chrX	57481455	57481910
chrX	57484189	57484457
chrX	57489224	57489622
chrX	57493452	57494157
chrX	57525628	57526100
chrX	57567286	57567655
chrX	57659770	57660926
chrX	57704333	57705154
chrX	57758653	57759149
chrX	57772202	57772573
chrX	57814711	57815699
chrX	57829183	57830071
chrX	57842217	57842512
chrX	57904978	57905258
chrX	58057447	58059321
chrX	58221956	58222359
chrX	58238937	58240680
chrX	58285227	58285626
chrX	58417429	58417806
chrX	58550600	58550883
chrX	58552158	58552477
chrX	58608467	58608765
chrX	58620599	58620999
chrX	59065751	59066159
chrX	59080846	59082445
chrX	59408492	59408946
chrX	59422722	59423123
chrX	59585464	59585910
chrX	59749109	59749744
chrX	59874057	59874496
chrX	59902942	59903358
chrX	59928863	59929259
chrX	60007319	60007880
chrX	60039369	60039643
chrX	60221189	60221637
chrX	60306131	60306638
chrX	60310293	60310566
chrX	60334465	60334798
chrX	60423627	60424063
chrX	60425971	60426405
chrX	60433317	60434409
chrX	60471565	60471829
chrX	60576650	60577005
chrX	60609190	60609772
chrX	60713852	60714272
chrX	60726530	60727340
chrX	60769443	60770580
chrX	60824592	60826124
chrX	60831111	60831876
chrX	60906777	60907045
chrX	60926305	60926898
chrX	60963234	60963498
chrX	60971523	60972603
chrX	60974831	60975377
chrX	61054721	61055541
chrX	61063060	61063436
chrX	61071507	61072445
chrX	61090470	61093316
chrX	61095061	61095787
chrX	61146838	61147246
chrX	61203167	61203438
chrX	61214201	61214627
chrX	61288090	61289129
chrX	61308205	61309581
chrX	61396947	61397753
chrX	61452937	61453228
chrX	61480700	61481084
chrX	61569221	61569493
chrX	61680028	61681052
chrX	61686230	61686671
chrX	61697305	61697938
chrX	61703756	61704542
chrX	61722679	61723915
chrX	61785568	61785984
chrX	61803294	61804298
chrX	61814441	61814905
chrX	61830198	61831450
chrX	61933330	61934138
chrX	61970016	61970863
chrX	61981999	61982354
chrX	62053820	62055050
chrX	62097474	62097893
chrX	62144986	62145598
chrX	62175784	62176428
chrX	62190973	62191274
chrX	62208801	62209890
chrX	62262551	62262959
chrX	62279304	62280230
chrX	62301445	62301844
chrX	62364778	62365109
chrX	62371371	62372607
chrX	62414578	62415186
chrX	62441788	62442286
chrX	62480210	62480854
chrX	62491428	62492747
chrX	62515462	62517081
chrX	62521517	62522689
chrX	62537558	62539003
chrX	62646061	62646906
chrX	62695462	62696039
chrX	62731569	62732250
chrX	62823580	62823849
chrX	62904047	62904612
chrX	62910825	62911107
chrX	62980385	62980703
chrX	62997811	62998269
chrX	63052815	63053359
chrX	63069501	63069767
chrX	63091497	63091802
chrX	63146563	63146915
chrX	63159860	63160245
chrX	63189718	63190161
chrX	63197991	63198260
chrX	63213984	63214412
chrX	63255324	63255704
chrX	63280456	63280948
chrX	63312849	63313112
chrX	63333877	63334534
chrX	63366029	63366934
chrX	63439335	63439656
chrX	63579017	63579297
chrX	63739541	63739996
chrX	63797799	63798422
chrX	63807530	63808213
chrX	63837804	63838147
chrX	63867069	63867603
chrX	63909626	63909896
chrX	63976105	63976428
chrX	64018771	64019093
chrX	64195052	64195490
chrX	64209457	64210742
chrX	64339327	64339600
chrX	64374368	64375170
chrX	64387619	64388110
chrX	64391028	64391497
chrX	64440135	64440720
chrX	64462108	64462943
chrX	64464109	64464524
chrX	64470565	64470963
chrX	64497566	64498063
chrX	64535308	64535747
chrX	64695209	64695556
chrX	64724647	64724983
chrX	64750321	64750615
chrX	64755661	64756349
chrX	64827732	64828274
chrX	64963963	64964326
chrX	65022464	65022756
chrX	65047447	65048178
chrX	65049870	65050601
chrX	65085911	65086224
chrX	65104800	65105401
chrX	65216389	65216939
chrX	65252108	65254743
chrX	65295142	65295630
chrX	65342598	65343101
chrX	65383186	65383613
chrX	65432751	65433270
chrX	65446682	65447439
chrX	65510482	65511120
chrX	65569339	65569622
chrX	65647969	65648293
chrX	65723325	65724140
chrX	65731377	65731708
chrX	65767210	65768496
chrX	65773135	65773922
chrX	65853848	65854216
chrX	65863065	65863580
chrX	66145502	66146240
chrX	66185644	66186352
chrX	66198196	66198909
chrX	66221775	66222069
chrX	66339278	66339793
chrX	66490275	66490730
chrX	66575106	66575584
chrX	66581020	66581458
chrX	66588834	66589221
chrX	66637546	66638710
chrX	66678563	66678957
chrX	66699497	66699906
chrX	66737677	66738210
chrX	66774138	66775195
chrX	66807021	66807726
chrX	66811357	66811683
chrX	66867544	66867829
chrX	66965130	66965658
chrX	66977660	66978629
chrX	67099961	67100262
chrX	67118319	67118826
chrX	67184990	67185637
chrX	67222818	67223573
chrX	67270533	67271052
chrX	67311530	67311804
chrX	67316032	67317229
chrX	67363581	67364033
chrX	67430763	67431697
chrX	67454360	67454682
chrX	67500485	67501187
chrX	67518555	67518840
chrX	67525289	67526153
chrX	67531433	67531843
chrX	67566877	67568537
chrX	67594192	67595054
chrX	67605629	67606356
chrX	67648178	67649109
chrX	67666255	67666535
chrX	67734072	67734457
chrX	67735737	67736261
chrX	67760880	67762564
chrX	67790190	67790661
chrX	67793652	67793988
chrX	67815819	67816856
chrX	67842644	67843000
chrX	67847825	67848153
chrX	67860572	67860856
chrX	67924170	67924942
chrX	67951343	67951630
chrX	67977636	67981524
chrX	68006206	68006882
chrX	68044132	68044990
chrX	68091595	68092678
chrX	68250696	68251018
chrX	68259364	68259742
chrX	68288465	68288931
chrX	68389779	68390177
chrX	68400392	68400734
chrX	68426688	68427424
chrX	68563482	68564642
chrX	68580315	68581204
chrX	68605550	68605893
chrX	68615510	68616009
chrX	68621291	68621825
chrX	68655014	68655572
chrX	68659611	68660225
chrX	68723456	68724367
chrX	68779519	68779875
chrX	68807575	68808713
chrX	68830047	68830438
chrX	68887180	68888213
chrX	68958710	68959051
chrX	68985625	68986063
chrX	69236776	69237392
chrX	69283809	69284533
chrX	69334950	69335321
chrX	69413657	69415211
chrX	69526905	69527770
chrX	69533907	69534318
chrX	69639846	69640218
chrX	69685283	69685568
chrX	69689570	69690474
chrX	69708649	69709499
chrX	69745195	69746190
chrX	69836370	69840104
chrX	69846315	69846833
chrX	69881502	69882121
chrX	69920657	69921313
chrX	69944952	69947243
chrX	69973981	69974265
chrX	69988394	69988737
chrX	70184462	70184777
chrX	70237252	70237530
chrX	70311223	70311710
chrX	70327809	70328882
chrX	70334389	70334659
chrX	70357913	70359105
chrX	70400450	70401436
chrX	70462880	70463672
chrX	70512386	70513145
chrX	70559414	70559992
chrX	70561186	70561613
chrX	70573879	70575639
chrX	70693823	70695159
chrX	70715164	70715530
chrX	70731727	70732064
chrX	70765078	70765385
chrX	70806513	70808839
chrX	70840945	70841442
chrX	70877607	70878092
chrX	70881010	70882368
chrX	70898130	70900519
chrX	70916962	70917279
chrX	71118442	71118828
chrX	71139522	71139958
chrX	71146500	71147979
chrX	71149848	71151267
chrX	71194577	71195024
chrX	71220724	71221446
chrX	71275394	71276061
chrX	71328791	71329522
chrX	71330717	71333311
chrX	71343890	71344416
chrX	71348465	71350693
chrX	71409098	71409615
chrX	71413005	71414355
chrX	71434824	71435197
chrX	71457112	71457942
chrX	71473946	71474378
chrX	71498664	71499058
chrX	71505507	71506233
chrX	71517276	71518195
chrX	71528323	71529995
chrX	71537935	71538271
chrX	71540903	71541686
chrX	71546881	71547862
chrX	71570431	71570865
chrX	71618738	71619481
chrX	71623536	71624263
chrX	71730970	71732304
chrX	71734716	71736888
chrX	71738315	71738893
chrX	71775234	71775822
chrX	71900712	71901540
chrX	71903133	71903553
chrX	71915258	71915608
chrX	71944697	71945044
chrX	71946351	71946973
chrX	71967447	71969189
chrX	71980588	71980904
chrX	72007500	72007919
chrX	72022868	72023723
chrX	72029839	72030383
chrX	72041987	72042296
chrX	72176837	72177248
chrX	72330623	72330909
chrX	72369218	72370060
chrX	72495759	72496170
chrX	72540798	72541137
chrX	72549762	72550116
chrX	72655237	72656143
chrX	72665579	72666963
chrX	72768794	72769196
chrX	72789496	72789858
chrX	72849896	72850428
chrX	72866954	72867679
chrX	72963106	72963588
chrX	72978110	72979531
chrX	72992679	72993337
chrX	72998260	72999451
chrX	73016513	73018478
chrX	73023434	73023735
chrX	73031803	73034353
chrX	73051058	73051549
chrX	73066483	73068091
chrX	73189916	73190214
chrX	73361240	73362357
chrX	73379323	73380118
chrX	73393045	73394412
chrX	73433972	73435879
chrX	73437857	73439039
chrX	73446762	73449284
chrX	73465374	73466265
chrX	73469053	73470097
chrX	73471886	73472200
chrX	73483756	73484536
chrX	73490790	73491230
chrX	73492922	73493822
chrX	73496336	73497015
chrX	73520258	73520571
chrX	73533484	73533910
chrX	73535261	73535954
chrX	73543148	73543938
chrX	73546791	73547661
chrX	73555101	73556492
chrX	73559796	73560383
chrX	73561661	73563891
chrX	73570989	73571719
chrX	73575027	73576898
chrX	73578203	73578544
chrX	73586946	73587795
chrX	73593326	73596829
chrX	73615299	73616412
chrX	73617530	73618650
chrX	73625611	73626009
chrX	73679447	73680546
chrX	73736974	73739427
chrX	73756305	73757619
chrX	73759099	73760005
chrX	73774168	73775366
chrX	73776957	73778100
chrX	73815139	73815409
chrX	73838621	73838988
chrX	73853248	73853570
chrX	73854940	73855297
chrX	73859535	73860922
chrX	73862608	73862953
chrX	73869437	73869774
chrX	73873082	73873566
chrX	73891309	73893347
chrX	73897084	73897584
chrX	73900070	73900585
chrX	73905452	73906430
chrX	73941475	73942113
chrX	73956785	73957287
chrX	73980926	73981286
chrX	74014392	74014835
chrX	74017163	74018333
chrX	74044409	74044705
chrX	74051281	74051782
chrX	74073970	74074454
chrX	74094584	74095006
chrX	74117469	74118203
chrX	74187396	74188385
chrX	74218756	74222378
chrX	74230228	74231229
chrX	74240827	74241836
chrX	74261626	74262145
chrX	74321274	74321766
chrX	74334381	74334871
chrX	74337992	74338358
chrX	74340442	74341189
chrX	74384975	74385590
chrX	74408837	74411392
chrX	74412467	74413554
chrX	74434529	74434810
chrX	74439222	74439773
chrX	74443070	74443954
chrX	74466582	74467283
chrX	74469032	74469357
chrX	74564499	74564980
chrX	74624725	74625495
chrX	74640642	74641081
chrX	74678441	74678760
chrX	74693529	74694715
chrX	74745093	74745373
chrX	74768435	74769293
chrX	74783613	74784113
chrX	74859609	74859989
chrX	74907195	74907768
chrX	74916927	74917211
chrX	74948907	74949257
chrX	74982460	74983342
chrX	75038980	75039277
chrX	75041759	75042250
chrX	75055290	75055674
chrX	75139905	75140383
chrX	75218431	75218699
chrX	75231589	75233051
chrX	75240092	75240749
chrX	75250860	75251180
chrX	75276591	75277052
chrX	75370315	75370604
chrX	75457879	75458219
chrX	75466184	75466561
chrX	75486214	75486530
chrX	75500255	75501481
chrX	75587513	75587869
chrX	75617145	75617736
chrX	75622018	75622983
chrX	75633187	75633843
chrX	75681334	75681630
chrX	75698963	75700305
chrX	75708049	75708641
chrX	75734429	75735624
chrX	75744545	75744922
chrX	75750272	75754880
chrX	75758070	75759789
chrX	75842953	75843719
chrX	75886164	75887090
chrX	75991581	75992227
chrX	76088719	76089027
chrX	76096987	76097438
chrX	76154066	76154565
chrX	76157176	76157535
chrX	76309038	76309630
chrX	76459846	76460239
chrX	76474370	76474848
chrX	76477775	76478104
chrX	76852533	76853419
chrX	76943932	76944322
chrX	77112943	77113763
chrX	77157864	77158196
chrX	77308778	77309095
chrX	77487998	77488376
chrX	77552033	77553047
chrX	77570426	77570754
chrX	77579549	77580199
chrX	77612314	77612861
chrX	77650306	77650586
chrX	77666170	77666603
chrX	77704470	77705184
chrX	77709519	77710386
chrX	77715495	77718261
chrX	77732681	77733112
chrX	77776980	77777646
chrX	77862042	77862419
chrX	77943456	77944717
chrX	77979976	77981271
chrX	78200229	78200529
chrX	78226546	78226975
chrX	78277215	78278040
chrX	78378550	78380940
chrX	78385090	78385613
chrX	78390416	78390923
chrX	78428155	78428765
chrX	78434287	78434642
chrX	78470094	78470812
chrX	78589315	78589900
chrX	78746074	78746566
chrX	78784889	78787380
chrX	78917930	78918216
chrX	78930031	78930695
chrX	79113805	79114378
chrX	79173327	79173940
chrX	79190486	79191068
chrX	79213508	79214022
chrX	79260379	79260729
chrX	79590010	79590451
chrX	79651199	79651699
chrX	79669989	79671576
chrX	79675428	79676076
chrX	79752505	79752849
chrX	79758420	79758839
chrX	79836228	79836627
chrX	79866716	79867454
chrX	80025516	80026244
chrX	80060352	80061209
chrX	80161586	80162135
chrX	80226947	80227850
chrX	80301543	80301968
chrX	80528577	80529380
chrX	80642977	80643304
chrX	80700712	80701018
chrX	80842662	80842944
chrX	81003017	81003381
chrX	81007102	81007417
chrX	81106263	81106708
chrX	81174348	81174617
chrX	81187670	81188053
chrX	81220027	81220722
chrX	81255396	81256061
chrX	81279874	81281009
chrX	81282405	81283725
chrX	81404536	81405094
chrX	81457652	81458411
chrX	81504466	81505894
chrX	81582718	81583226
chrX	81695115	81695487
chrX	81748359	81749151
chrX	81816585	81817810
chrX	81822603	81822882
chrX	81880515	81882691
chrX	81954129	81954447
chrX	81991019	81991282
chrX	82025470	82025867
chrX	82107666	82108266
chrX	82310922	82311337
chrX	82422862	82423637
chrX	82646797	82647109
chrX	82690862	82691714
chrX	82832392	82833727
chrX	82847303	82847815
chrX	82882011	82882305
chrX	83064506	83064853
chrX	83121342	83121704
chrX	83185964	83186297
chrX	83195265	83195594
chrX	83200621	83200955
chrX	83301556	83302324
chrX	83325918	83326861
chrX	83361579	83362204
chrX	83414447	83415146
chrX	83441905	83442415
chrX	83494171	83494573
chrX	83518474	83518751
chrX	83559145	83559477
chrX	83566272	83566547
chrX	83603591	83604053
chrX	83636812	83637265
chrX	83799004	83799281
chrX	83862468	83862911
chrX	83875248	83875579
chrX	84125173	84125486
chrX	84177009	84177476
chrX	84179016	84179627
chrX	84180849	84181144
chrX	84454637	84455802
chrX	84634855	84635123
chrX	84895924	84896350
chrX	84966987	84968396
chrX	85087859	85088181
chrX	85132906	85133496
chrX	85209109	85209603
chrX	85291595	85292118
chrX	85304428	85305039
chrX	85315812	85316607
chrX	85349436	85350080
chrX	85449287	85450290
chrX	85540462	85541741
chrX	85585730	85586110
chrX	85604968	85605443
chrX	85614159	85614934
chrX	85640229	85641169
chrX	85646108	85646591
chrX	85652641	85653215
chrX	85667306	85667575
chrX	85915550	85915897
chrX	85938572	85938975
chrX	85949284	85949981
chrX	85971427	85972143
chrX	85978474	85979593
chrX	85992809	85993285
chrX	86018787	86019535
chrX	86032674	86032948
chrX	86054117	86055292
chrX	86061116	86062810
chrX	86121391	86121924
chrX	86152648	86152951
chrX	86159984	86160564
chrX	86205066	86205419
chrX	86212868	86213253
chrX	86249630	86249921
chrX	86255662	86256185
chrX	86266915	86267278
chrX	86317132	86318985
chrX	86330004	86330974
chrX	86347887	86348252
chrX	86385629	86386060
chrX	86413049	86413510
chrX	86426420	86427006
chrX	86428357	86428785
chrX	86453794	86454158
chrX	86477855	86478198
chrX	86497665	86498002
chrX	86517649	86517935
chrX	86531427	86532888
chrX	86636136	86636448
chrX	86693197	86693641
chrX	86747256	86747638
chrX	86757939	86758376
chrX	86791615	86792122
chrX	86828756	86829098
chrX	86921747	86923312
chrX	86980874	86981742
chrX	87188342	87188621
chrX	87210548	87210882
chrX	87325996	87326367
chrX	87381035	87382304
chrX	87412944	87413615
chrX	87419664	87419994
chrX	87450685	87451133
chrX	87564611	87565194
chrX	87635629	87635941
chrX	87701516	87701803
chrX	87708137	87708918
chrX	87727540	87728058
chrX	87800260	87800565
chrX	87931600	87932066
chrX	87989097	87989393
chrX	88050422	88050727
chrX	88084040	88084395
chrX	88264011	88264297
chrX	88316391	88316691
chrX	88359598	88360090
chrX	88426861	88427462
chrX	88482875	88483251
chrX	88572223	88572750
chrX	88592941	88593365
chrX	88643692	88644435
chrX	88834679	88834991
chrX	89002732	89003108
chrX	89140987	89141467
chrX	89345255	89345542
chrX	89364738	89365247
chrX	89381879	89382767
chrX	89439326	89440061
chrX	89515537	89516309
chrX	89698189	89698594
chrX	89777657	89778005
chrX	89803081	89803629
chrX	89849195	89850594
chrX	89852553	89853187
chrX	89868342	89868609
chrX	89890529	89890819
chrX	90110246	90110691
chrX	90166632	90167192
chrX	90275091	90275656
chrX	90286847	90287706
chrX	90313902	90314312
chrX	90341271	90341614
chrX	90351597	90352290
chrX	90376617	90378035
chrX	90423914	90424210
chrX	90431159	90431453
chrX	90512215	90512705
chrX	90535134	90535407
chrX	90658377	90659176
chrX	90671484	90672238
chrX	90847860	90848832
chrX	90905270	90905564
chrX	90966001	90966441
chrX	90990620	90990900
chrX	91047403	91047788
chrX	91106852	91107580
chrX	91149986	91150463
chrX	91155021	91155472
chrX	91167797	91168476
chrX	91200929	91202394
chrX	91286076	91286627
chrX	91345467	91345919
chrX	91546995	91547423
chrX	91552437	91552742
chrX	91575656	91576255
chrX	91863034	91863330
chrX	91888427	91889087
chrX	91983834	91984470
chrX	91987804	91988117
chrX	92038281	92039080
chrX	92179689	92180368
chrX	92205438	92205787
chrX	92228868	92229259
chrX	92357718	92359127
chrX	92362544	92363137
chrX	92376511	92376879
chrX	92396252	92396563
chrX	92415562	92416567
chrX	92543184	92543815
chrX	92730276	92731512
chrX	92793043	92793355
chrX	92817262	92817642
chrX	92819723	92820156
chrX	92902037	92902475
chrX	93013557	93014283
chrX	93152053	93152347
chrX	93195709	93196142
chrX	93216280	93217029
chrX	93237107	93237475
chrX	93249356	93249695
chrX	93484814	93485118
chrX	93654131	93654957
chrX	93700750	93701819
chrX	93703166	93703850
chrX	93719723	93720518
chrX	93739299	93739900
chrX	93746399	93746910
chrX	93784298	93785224
chrX	93796110	93796763
chrX	93804798	93805312
chrX	93807010	93807645
chrX	93881341	93882063
chrX	93891887	93892246
chrX	93942522	93943030
chrX	93951788	93952215
chrX	93954719	93954982
chrX	93993670	93994509
chrX	94000161	94001238
chrX	94023713	94024291
chrX	94034350	94035219
chrX	94042577	94043262
chrX	94049139	94049425
chrX	94063729	94064938
chrX	94069667	94071256
chrX	94108687	94109046
chrX	94129873	94130419
chrX	94146173	94146552
chrX	94193679	94194540
chrX	94197793	94198229
chrX	94247913	94248387
chrX	94288657	94289160
chrX	94290396	94291039
chrX	94293665	94293930
chrX	94300946	94301342
chrX	94304168	94307095
chrX	94322666	94323096
chrX	94331753	94332063
chrX	94339021	94339300
chrX	94356099	94356382
chrX	94384291	94385062
chrX	94452446	94452992
chrX	94456510	94456915
chrX	94484781	94485094
chrX	94503444	94503741
chrX	94517598	94518001
chrX	94520843	94521145
chrX	94532423	94534841
chrX	94557767	94558227
chrX	94584301	94584729
chrX	94606519	94607343
chrX	94608719	94609003
chrX	94665488	94666817
chrX	94674838	94675228
chrX	94689597	94690079
chrX	94754463	94755963
chrX	94827142	94827784
chrX	94844292	94844650
chrX	94856300	94856701
chrX	94874493	94875471
chrX	94970544	94970977
chrX	94973831	94974133
chrX	95018088	95019267
chrX	95033290	95033637
chrX	95046840	95047118
chrX	95067120	95067491
chrX	95101356	95101667
chrX	95155765	95157316
chrX	95210060	95210341
chrX	95238896	95239721
chrX	95262404	95262815
chrX	95407188	95407939
chrX	95425356	95426900
chrX	95617275	95618542
chrX	95672925	95673256
chrX	95771798	95772210
chrX	95839812	95840599
chrX	95847976	95848837
chrX	95867815	95868430
chrX	95887154	95887588
chrX	95926786	95927666
chrX	95941386	95941855
chrX	95977543	95980712
chrX	95985484	95985914
chrX	96130394	96130890
chrX	96135040	96136069
chrX	96281812	96282194
chrX	96316739	96317027
chrX	96367664	96368185
chrX	96722698	96723922
chrX	96872100	96872879
chrX	96885752	96886266
chrX	96954150	96954609
chrX	96966492	96967675
chrX	96997295	96997731
chrX	97016425	97016881
chrX	97043907	97044353
chrX	97064340	97065004
chrX	97069714	97070111
chrX	97109078	97109566
chrX	97114044	97114585
chrX	97124688	97124988
chrX	97135552	97136332
chrX	97155473	97155847
chrX	97396995	97397530
chrX	97402553	97403403
chrX	97419499	97420044
chrX	97722195	97722638
chrX	97778660	97779016
chrX	97827045	97827466
chrX	97931893	97932438
chrX	98047253	98047908
chrX	98069955	98070706
chrX	98133176	98133455
chrX	98140570	98140992
chrX	98300381	98300949
chrX	98336729	98337335
chrX	98347753	98348382
chrX	98449837	98450108
chrX	98546501	98547220
chrX	98583643	98583910
chrX	98700620	98701992
chrX	98786131	98786411
chrX	98874297	98874851
chrX	98879582	98880161
chrX	98908058	98909120
chrX	98974883	98975413
chrX	99007865	99008752
chrX	99054780	99055343
chrX	99057636	99058015
chrX	99066126	99066893
chrX	99071097	99072839
chrX	99081369	99081936
chrX	99112780	99113128
chrX	99130249	99130532
chrX	99153016	99153385
chrX	99157763	99159373
chrX	99172061	99172535
chrX	99186769	99187265
chrX	99204485	99205664
chrX	99224227	99225697
chrX	99227765	99228114
chrX	99231034	99233072
chrX	99241715	99242113
chrX	99243197	99243493
chrX	99247573	99249425
chrX	99280460	99281679
chrX	99290835	99292273
chrX	99316420	99319980
chrX	99328831	99330702
chrX	99334008	99334393
chrX	99339037	99340743
chrX	99358557	99359005
chrX	99363721	99364027
chrX	99370808	99371244
chrX	99373357	99374205
chrX	99383547	99384203
chrX	99390432	99391013
chrX	99396148	99397575
chrX	99402866	99404481
chrX	99408981	99409912
chrX	99412614	99414170
chrX	99418785	99419255
chrX	99425675	99426758
chrX	99428138	99428515
chrX	99433666	99434836
chrX	99436653	99436956
chrX	99479327	99480221
chrX	99495170	99495711
chrX	99497227	99498007
chrX	99512522	99512872
chrX	99518203	99518496
chrX	99530920	99531269
chrX	99539819	99540450
chrX	99548753	99551048
chrX	99560759	99561426
chrX	99580955	99582370
chrX	99586703	99587058
[truncated: 979 more rows]
