# Supplementary material for: INO80 regulates chromatin accessibility to facilitate suppression of sex-linked gene expression during mouse spermatogenesis
Source: PLoS Genet. 2024 Oct 15;20(10):e1011431. doi: 10.1371/journal.pgen.1011431 (PMC11508167; doi:10.1371/journal.pgen.1011431)
Supplement: S6 Table — (XLSX) [file pgen.1011431.s012.xlsx]

## Sheet: RNAPII_IF
Group	Intensity
Ino80WT	1
Ino80WT	1.24983
Ino80WT	1.3675
Ino80WT	1.3476
Ino80WT	1.25307
Ino80WT	1.06649
Ino80WT	1.47379
Ino80WT	1.92735
Ino80WT	1.04468
Ino80WT	1.17103
Ino80WT	1.5528
Ino80WT	1.54632
Ino80WT	1.3618
Ino80WT	1.14686
Ino80WT	1.31409
Ino80WT	1.26704
Ino80WT	1.50636
Ino80WT	1.22187
Ino80WT	1.23166
Ino80WT	1
Ino80WT	1.47418
Ino80WT	1.55887
Ino80WT	1.62155
Ino80WT	1.3497
Ino80WT	1.11157
Ino80WT	1.30164
Ino80WT	1.28381
Ino80WT	1.00637
Ino80WT	1.25218
Ino80WT	1.0302
Ino80WT	1.08449
Ino80WT	1.71682
Ino80WT	1
Ino80WT	2.68662
Ino80WT	2.26635
Ino80WT	1.11103
Ino80WT	2.2658
Ino80WT	1.41117
Ino80WT	1.75936
Ino80WT	1.95152
Ino80WT	2.05828
Ino80WT	1.61291
Ino80WT	1.7039
Ino80WT	1.36262
Ino80WT	1.195
Ino80WT	1.92001
Ino80WT	1.26599
Ino80WT	1.78275
Ino80WT	1.71253
Ino80WT	1.61365
Ino80cKO	7.81682
Ino80cKO	2.42878
Ino80cKO	1.94296
Ino80cKO	2.97497
Ino80cKO	1.76509
Ino80cKO	3.714
Ino80cKO	3.02558
Ino80cKO	3.74
Ino80cKO	3.68374
Ino80cKO	3.97963
Ino80cKO	3.29677
Ino80cKO	3.58905
Ino80cKO	2.2083
Ino80cKO	2.81743
Ino80cKO	4.69608
Ino80cKO	2.93284
Ino80cKO	4.85053
Ino80cKO	5.34046
Ino80cKO	3.15879
Ino80cKO	2.44833
Ino80cKO	3.14447
Ino80cKO	3.79557
Ino80cKO	4.38131
Ino80cKO	3.94826
Ino80cKO	2.81387
Ino80cKO	3.21018
Ino80cKO	4.12793
Ino80cKO	4.38056
Ino80cKO	4.22049
Ino80cKO	4.05811
Ino80cKO	2.0891
Ino80cKO	2.53956
Ino80cKO	6.65534
Ino80cKO	2.53091
Ino80cKO	2.70182
Ino80cKO	4.29965
Ino80cKO	6.06908
Ino80cKO	2.82113
Ino80cKO	2.54411
Ino80cKO	4.04616
Ino80cKO	13.1099
Ino80cKO	8.03364
Ino80cKO	5.25165
Ino80cKO	6.33923
Ino80cKO	1.6904
Ino80cKO	5.49732
Ino80cKO	3.80607
Ino80cKO	3.71647
Ino80cKO	4.78863
Ino80cKO	2.05387

## Sheet: ATR_IF
Group	Intensity
Ino80WT	1.5047
Ino80WT	3.19236
Ino80WT	2.14621
Ino80WT	2.1653
Ino80WT	2.1653
Ino80WT	1.66181
Ino80WT	1.54513
Ino80WT	1.75785
Ino80WT	1.40219
Ino80WT	2.26556
Ino80WT	1.55364
Ino80WT	1.36318
Ino80WT	1.8551
Ino80WT	1.46317
Ino80WT	1.47328
Ino80WT	2.53642
Ino80WT	1
Ino80WT	1.53716
Ino80WT	1.68664
Ino80WT	1.53938
Ino80WT	1.93199
Ino80WT	1.10982
Ino80WT	1.47137
Ino80WT	1.30342
Ino80WT	1.12639
Ino80WT	1.62049
Ino80WT	1.3942
Ino80WT	1.78258
Ino80WT	1.72326
Ino80WT	1.14819
Ino80WT	1
Ino80WT	1.26582
Ino80WT	1.42042
Ino80WT	1.16322
Ino80WT	1.58444
Ino80WT	1.2269
Ino80WT	1.80141
Ino80WT	1.53975
Ino80WT	2.96387
Ino80WT	2.18545
Ino80WT	3.12754
Ino80WT	3.08896
Ino80WT	2.105
Ino80WT	2.44589
Ino80WT	2.42298
Ino80WT	2.59206
Ino80WT	1.64151
Ino80WT	2.01744
Ino80WT	2.16879
Ino80WT	2.09329
Ino80WT	1.4654
Ino80WT	1.77537
Ino80WT	1.22669
Ino80cKO	1.29371
Ino80cKO	1.81658
Ino80cKO	1.31002
Ino80cKO	1.32561
Ino80cKO	1.27153
Ino80cKO	1.44175
Ino80cKO	1.35536
Ino80cKO	1.50702
Ino80cKO	1.64886
Ino80cKO	1.6513
Ino80cKO	1.31712
Ino80cKO	1.16144
Ino80cKO	1.15992
Ino80cKO	0.995194
Ino80cKO	1.13845
Ino80cKO	1.20854
Ino80cKO	1.05784
Ino80cKO	1.13771
Ino80cKO	1.11162
Ino80cKO	1.49641
Ino80cKO	1.64659
Ino80cKO	1.27968
Ino80cKO	1.37365
Ino80cKO	1.19275
Ino80cKO	1.44583
Ino80cKO	1.27642
Ino80cKO	1.19306
Ino80cKO	1.27736
Ino80cKO	1.23666
Ino80cKO	1.23672
Ino80cKO	1.37002
Ino80cKO	1.18536
Ino80cKO	1.11572
Ino80cKO	1.16642
Ino80cKO	1.21736
Ino80cKO	1
Ino80cKO	1.0026
Ino80cKO	1.26039
Ino80cKO	1.29519
Ino80cKO	1.00439
Ino80cKO	1.07365
Ino80cKO	1.36417

## Sheet: ATR_Line-trace
Distance(micron)	Intensity	Distance(micron)	Intensity	Distance(micron)	Intensity	Distance(micron)	Intensity
	Early WT		Mid/Late WT		Early cKO		Mid/Late cKO
0	19.9446	0	26.25	0	17.5	0	13.5834
0.1043	25.9871	0.0411	29.6111	0.0411	18.3797	0.1043	12.5147
0.2085	32.3829	0.0821	29.6631	0.0821	22.4562	0.2085	12.3472
0.3128	32.225	0.1232	32.0365	0.1232	20.3431	0.3128	13.0393
0.417	31.2169	0.1642	32.2278	0.1642	19.0288	0.417	12.6669
0.5213	31.0809	0.2053	34.6568	0.2053	19.988	0.5213	12.3228
0.6255	30.0122	0.2463	33.6728	0.2463	18.4502	0.6255	12.532
0.7298	31.3344	0.2874	32.7233	0.2874	17.2944	0.7298	12.7935
0.834	32.9329	0.3284	31.6946	0.3284	20.7694	0.834	13.2499
0.9383	36.2065	0.3695	34.1252	0.3695	21.6384	0.9383	11.8822
1.0425	33.0249	0.4105	35.0819	0.4105	20.5312	1.0425	12.6331
1.1468	33.3512	0.4516	38.5943	0.4516	20.9076	1.1468	13.2314
1.251	33.947	0.4926	36.9604	0.4926	23.5301	1.251	14.5232
1.3553	33.0069	0.5337	35.3777	0.5337	23.8324	1.3553	14.012
1.4596	30.9433	0.5747	35.7645	0.5747	22.475	1.4596	12.61
1.5638	30.9151	0.6158	34.6914	0.6158	24.2924	1.5638	12.4797
1.6681	29.9366	0.6568	36.7083	0.6568	22.8064	1.6681	12.2434
1.7723	29.8772	0.6979	31.046	0.6979	21.7482	1.7723	14.1639
1.8766	28.8842	0.7389	31.9573	0.7389	22.8333	1.8766	13.2058
1.9808	25.7491	0.78	25.4789	0.78	25.9173	1.9808	13.0573
2.0851	27.7047	0.821	30.2795	0.821	26.4133	2.0851	14.6531
2.1893	28.3017	0.8621	30.5452	0.8621	26.0305	2.1893	13.8359
2.2936	23.9038	0.9031	30.2054	0.9031	29.4726	2.2936	12.6788
2.3978	19.2316	0.9442	32.5237	0.9442	34.4776	2.3978	12.6991
2.5021	15.506	0.9852	29.1002	0.9852	39.5727	2.5021	12.6502
2.6063	17.914	1.0263	33.5269	1.0263	41.7331	2.6063	12.5446
2.7106	15.9341	1.0673	29.4277	1.0673	43.7198	2.7106	12.8349
2.8149	16.6223	1.1084	34.334	1.1084	44.4882	2.8149	13.0926
2.9191	16.8533	1.1494	32.6423	1.1494	45.7411	2.9191	15.03
3.0234	17.9299	1.1905	31.0396	1.1905	50.6215	3.0234	15.7186
3.1276	16.7382	1.2315	31.3023	1.2315	51.1202	3.1276	17.8341
3.2319	17.5894	1.2726	28.978	1.2726	45.0268	3.2319	23.1528
3.3361	17.0335	1.3136	27.4937	1.3136	41.2086	3.3361	31.3323
3.4404	18.0393	1.3547	28.9773	1.3547	33.7502	3.4404	36.7154
3.5446	19.2634	1.3957	26.0647	1.3957	30.1336	3.5446	37.7433
3.6489	20.7407	1.4368	24.5071	1.4368	27.905	3.6489	34.4832
3.7531	27.5829	1.4778	26.9042	1.4778	23.2886	3.7531	32.1232
3.8574	28.057	1.5189	27.984	1.5189	21.1714	3.8574	33.7153
3.9617	30.4775	1.5599	27.9486	1.5599	19.1003	3.9617	34.9437
4.0659	30.8523	1.601	25.6582	1.601	17.9849	4.0659	28.8749
4.1702	27.7831	1.642	28.5718	1.642	17.4997	4.1702	21.6314
4.2744	30.7828	1.6831	30.5218	1.6831	18.2567	4.2744	18.0002
4.3787	29.9909	1.7241	28.9192	1.7241	17.9431	4.3787	15.3739
4.4829	29.505	1.7652	29.3953	1.7652	17.8359	4.4829	15.8658
4.5872	30.5303	1.8062	27.2729	1.8062	16.8685	4.5872	17.3646
4.6914	31.2291	1.8473	28.5888	1.8473	19.5217	4.6914	14.4232
4.7957	28.5856	1.8883	29.1891	1.8883	18.4898	4.7957	14.006
4.8999	32.3218	1.9294	28.7035	1.9294	17.0097	4.8999	13.0929
5.0042	29.9557	1.9704	27.9031	1.9704	17.1554	5.0042	13.9704
5.1084	30.6522	2.0115	31.0555	2.0115	18.9785	5.1084	14.356
5.2127	32.5411	2.0525	29.4719	2.0525	17.9716	5.2127	14.2105
5.317	31.3591	2.0936	30.168	2.0936	17.8281	5.317	13.6152
5.4212	23.0693	2.1346	30.5519	2.1346	18.0682	5.4212	13.0909
5.5255	21.9338	2.1757	29.9826	2.1757	18.5723	5.5255	13.3229
5.6297	24.9039	2.2167	27.5225	2.2167	17.3942	5.6297	15.4638
5.734	26.2565	2.2578	29.7781	2.2578	15.8587	5.734	15.9728
5.8382	27.9956	2.2988	26.9594	2.2988	16.9618	5.8382	16.0292
5.9425	30.1167	2.3399	28.9916	2.3399	16.7597	5.9425	20.2541
6.0467	31.7355	2.3809	28.628	2.3809	15.7902	6.0467	24.1301
6.151	30.114	2.422	27.723	2.422	17.546	6.151	33.8735
6.2552	31.4283	2.463	26.538	2.463	21.0281	6.2552	44.6887
6.3595	31.5175	2.5041	28.2641	2.5041	20.4511	6.3595	55.285
6.4637	28.2812	2.5451	26.7057	2.5451	20.9565	6.4637	58.3327
6.568	32.4444	2.5862	24.1797	2.5862	19.5479	6.568	50.4567
6.6723	28.1788	2.6272	29.2888	2.6272	17.8391	6.6723	42.3425
6.7765	30.4397	2.6683	27.1821	2.6683	18.0526	6.7765	32.6385
6.8808	33.8383	2.7093	25.6821	2.7093	18.6504	6.8808	26.098
6.985	33.9195	2.7504	26.0718	2.7504	16.8224	6.985	23.8793
7.0893	33.9393	2.7914	25.9866	2.7914	16.4518	7.0893	23.3608
7.1935	32.2569	2.8325	29.8574	2.8325	18.0961	7.1935	21.4464
7.2978	29.3837	2.8735	24.5316	2.8735	18.5336	7.2978	18.0297
7.402	30.5206	2.9146	25.6276	2.9146	18.7786	7.402	16.7067
7.5063	30.911	2.9556	25.6584	2.9556	17.0935	7.5063	15.4064
7.6105	35.6992	2.9967	26.8227	2.9967	16.7557	7.6105	16.1335
7.7148	34.2746	3.0377	27.3547	3.0377	17.5547	7.7148	17.5644
7.819	32.8708	3.0788	24.2938	3.0788	16.6371	7.819	19.3628
7.9233	27.6638	3.1198	25.9075	3.1198	17.2729	7.9233	18.4487
8.0276	28.5026	3.1609	28.6604	3.1609	17.5281	8.0276	16.6152
8.1318	27.5688	3.2019	29.834	3.2019	16.3547	8.1318	17.3099
8.2361	28.9135	3.243	26.3347	3.243	17.0372	8.2361	18.7175
8.3403	30.2781	3.284	25.8716	3.284	17.2915	8.3403	15.8445
8.4446	32.0918	3.3251	25.8612	3.3251	18.0452	8.4446	14.7593
8.5488	32.404	3.3661	28.4679	3.3661	19.2283	8.5488	12.3133
8.6531	31.1186	3.4072	29.6932	3.4072	19.4846	8.6531	14.3201
8.7573	28.4526	3.4482	28.4844	3.4482	16.7783	8.7573	12.7303
8.8616	28.2055	3.4893	27.7224	3.4893	18.9307	8.8616	12.9153
8.9658	28.0667	3.5303	26.2615	3.5303	19.5909	8.9658	13.5768
9.0701	28.3756	3.5714	24.81	3.5714	19.5906	9.0701	14.0789
9.1744	27.521	3.6124	24.3909	3.6124	18.8491	9.1744	13.4081
9.2786	28.2287	3.6535	26.0134	3.6535	19.4496	9.2786	14.0121
9.3829	27.9694	3.6945	24.546	3.6945	19.4855	9.3829	14.9137
9.4871	28.4045	3.7356	26.9691	3.7356	19.2063	9.4871	13.2516
9.5914	29.1349	3.7766	25.8854	3.7766	21.1524	9.5914	15.124
9.6956	29.3641	3.8177	26.6845	3.8177	20.909	9.6956	21.9441
9.7999	30.6507	3.8587	28.3642	3.8587	20.9988	9.7999	31.2196
9.9041	30.0622	3.8998	29.4609	3.8998	22.5513	9.9041	34.9717
10.0084	28.0645	3.9408	30.0908	3.9408	23.4073	10.0084	32.6384
10.1126	29.0193	3.9819	29.8062	3.9819	22.9633	10.1126	22.3298
10.2169	28.4461	4.0229	29.0982	4.0229	23.7125	10.2169	16.7732
10.3211	30.0583	4.064	28.962	4.064	22.6719	10.3211	15.6918
10.4254	32.9443	4.105	29.6238	4.105	21.3431	10.4254	14.0923
10.5297	33.776	4.1461	30.1375	4.1461	22.32	10.5297	17.788
10.6339	32.9207	4.1871	28.7351	4.1871	21.6419	10.6339	20.0095
10.7382	28.4315	4.2282	28.9301	4.2282	22	10.7382	24.0442
10.8424	22.2064	4.2692	29.4088	4.2692	22	10.8424	25.6032
		4.3103	32.1802	4.3103	21.4293	10.9467	23.473
		4.3513	31.4744	4.3513	19.3466	11.0509	20.6567
		4.3924	28.4861	4.3924	17.9476	11.1552	16.5719
		4.4334	28.4281	4.4334	17.2339	11.2594	15.4761
		4.4745	28.3629	4.4745	17.5695	11.3637	16.323
		4.5155	28.8749	4.5155	19.0025	11.4679	20.6118
		4.5566	30.2547	4.5566	19.1419	11.5722	22.3006
		4.5976	30.0675	4.5976	17.3172	11.6764	25.6759
		4.6387	30.9686	4.6387	18.1889	11.7807	21.9992
		4.6797	32.7455	4.6797	19.6901	11.885	22.9536
		4.7208	32.3501	4.7208	18.8756	11.9892	22.5493
		4.7618	29.9523	4.7618	18.9934	12.0935	21.8224
		4.8029	30.4172	4.8029	19.9079	12.1977	17.8575
		4.8439	31.73	4.8439	19.2438	12.302	17.088
		4.885	31.41	4.885	18.1518	12.4062	15.7346
		4.926	31.04	4.926	17.3352	12.5105	14.5233
		4.9671	29.5	4.9671	18.1487	12.6147	14.1396
		5.0081	31.15	5.0081	18.6079	12.719	14.0895
		5.0492	30.28	5.0492	20.7097	12.8232	15.6919
		5.0902	26.61	5.0902	14.3535	12.9275	19.9743
		5.1313	27.41	5.1313	18.3488	13.0317	24.133
		5.1723	30.34	5.1723	16.8139	13.136	25.6707
		5.2134	31.3981	5.2134	16.9653	13.2403	24.7551
		5.2544	30.1075	5.2544	17.1924	13.3445	20.358
		5.2955	30.0938	5.2955	16.8656	13.4488	15.9502
		5.3365	31.8817	5.3365	16.7107
		5.3776	29.5816	5.3776	16.3567
		5.4186	30.2832	5.4186	16.1513
		5.4597	30.1819	5.4597	16.211
		5.5007	31.0438	5.5007	15.743
		5.5418	31.2998	5.5418	16.4177
		5.5828	31.593	5.5828	17.3936
		5.6239	31.0912	5.6239	18.9065
		5.6649	31.0078	5.6649	17.868
		5.706	30.2274	5.706	17.5486
		5.747	27.563	5.747	17.1773
		5.7881	29.2721	5.7881	18.1811
		5.8291	30.4854	5.8291	18.2272
		5.8702	28.7433	5.8702	16.8089
		5.9112	24.3316	5.9112	16.4743
		5.9523	26.2141	5.9523	16.2688
		5.9933	27.2655	5.9933	15.8509
		6.0344	25.4449	6.0344	16.8497
		6.0754	22.8564	6.0754	19.1172
		6.1165	23.3723	6.1165	20.3818
		6.1575	24.6858	6.1575	18.9372
		6.1986	25.2119	6.1986	18.5643
		6.2396	23.45	6.2396	17.5953
		6.2807	23.5548	6.2807	18.317
		6.3217	24.1258	6.3217	18.9198
		6.3628	22.52	6.3628	19.1403
		6.4038	24.377	6.4038	19.6851
		6.4449	24.2259	6.4449	19.2823
		6.4859	26.1562	6.4859	18.6338
		6.527	27.6349	6.527	18.7965
		6.568	29.9875	6.568	19.0841
		6.6091	30.3154	6.6091	18.8674
		6.6501	28.5909	6.6501	15.5178
		6.6912	25.74	6.6912	18.315
		6.7322	27.9002	6.7322	18.4331
		6.7733	24.8749	6.7733	18.2642
		6.8143	26.3598	6.8143	19.914
		6.8554	28.1224	6.8554	22.1292
		6.8964	27.605	6.8964	23.9792
		6.9375	23.2507	6.9375	23.6905
		6.9785	26.0747	6.9785	21.98
		7.0196	27.3861	7.0196	21.2636
		7.0606	27.7461	7.0606	22.2477
		7.1017	25.6842	7.1017	23.7356
		7.1427	27.634	7.1427	20.5088
		7.1838	26.3234	7.1838	19.0556
		7.2248	27.7402	7.2248	19.2628
		7.2659	28.1962	7.2659	20.8082
		7.3069	29.4301	7.3069	24.3074
		7.348	25.833	7.348	23.7408
		7.389	25.8673	7.389	20.8469
		7.4301	23.279	7.4301	23.762
		7.4711	24.6307	7.4711	26.4492
		7.5122	27.4607	7.5122	26.501
		7.5532	27.409	7.5532	29.5134
		7.5943	28.4491	7.5943	29.2987
		7.6353	26.6911	7.6353	25.1205
		7.6764	24.9933	7.6764	22.0449
		7.7174	25.9032	7.7174	21.8954
		7.7585	22.7334	7.7585	21.7144
		7.7995	23.85	7.7995	21.6329
		7.8406	30.6177	7.8406	21.9328
		7.8816	28.1881	7.8816	21.9764
		7.9227	29.5011	7.9227	21.6927
		7.9637	29.0331	7.9637	20.8493
		8.0048	29.6377	8.0048	22.4423
		8.0458	30.5439	8.0458	24.9578
		8.0869	28.3499	8.0869	25.1727
		8.1279	29.3547	8.1279	24.8754
		8.169	28.4928	8.169	28.6187
		8.21	27.7773	8.21	29.167
		8.2511	28.2651	8.2511	29.3292
		8.2921	31.4256	8.2921	33.9805
		8.3332	34.1105	8.3332	34.5943
		8.3742	30.5277	8.3742	37.5458
		8.4153	30.9036	8.4153	44.0278
		8.4563	34.0952	8.4563	46.1459
		8.4974	32.4247	8.4974	46.6594
		8.5384	33.3878	8.5384	47.174
		8.5795	34.428	8.5795	45.0978
		8.6205	36.0638	8.6205	42.1038
		8.6616	31.2295	8.6616	40.0705
		8.7026	33.3053	8.7026	39.046
		8.7437	29.9566	8.7437	36.0192
		8.7847	29.1162	8.7847	31.3961
		8.8258	31.8623	8.8258	28.5523
		8.8668	33.7919	8.8668	27.15
		8.9079	30.8216	8.9079	25.8367
		8.9489	30.7026	8.9489	24.1983
		8.99	31.1035	8.99	22.9254
		9.031	27.2132	9.031	23.1149
		9.0721	27.409	9.0721	19.8869
		9.1131	27.7788	9.1131	20.7151
		9.1542	27.808	9.1542	21.3545
		9.1952	28.385	9.1952	23.1507
		9.2363	28.2249	9.2363	23.9668
		9.2773	28.9194	9.2773	23.2526
		9.3184	30.5169	9.3184	21.5228
		9.3594	28.8745	9.3594	20.7133
		9.4005	31.2366	9.4005	20.6358
		9.4415	30.543	9.4415	20.471
		9.4826	30.315	9.4826	19.4845
		9.5236	30.7563	9.5236	19.4859
		9.5647	32.3797	9.5647	20.0211
		9.6057	31.3564	9.6057	18.6821
		9.6468	33.4893	9.6468	16.8797
		9.6878	34.3587	9.6878	16.5952
		9.7289	29.4453	9.7289	18.5256
		9.7699	30.9419	9.7699	21.2286
		9.811	31.2263	9.811	20.7363
		9.852	29.9273	9.852	18.9679
		9.8931	29.1555	9.8931	17.2734
		9.9341	31.1343	9.9341	17.0157
		9.9752	32.1817	9.9752	16.8687
		10.0162	29.5989	10.0162	18.5621
		10.0573	31.982	10.0573	18.8206
		10.0983	33.5004	10.0983	17
		10.1394	31.9941	10.1394	17
		10.1804	27.8903	10.1804	17
		10.2215	32.0456	10.2215	18.9093
		10.2625	27.9148	10.2625	18.9964
		10.3036	26.0957	10.3036	18.731
		10.3446	27.3187	10.3446	19.2925
		10.3857	28.8552	10.3857	21.9377
		10.4267	31.904	10.4267	20.5228
		10.4678	32.5909	10.4678	22.2315
		10.5088	28.1178	10.5088	23.0624
		10.5499	30.3324	10.5499	21.2809
		10.5909	25.3492	10.5909	23.0181
		10.632	26.8539	10.632	24.4297
		10.673	27.6396	10.673	25.8017
		10.7141	30.5008	10.7141	26.5732
		10.7551	29.9124	10.7551	27.1639
		10.7962	31.9884	10.7962	28.3265
		10.8372	32.2964	10.8372	30.3666
		10.8783	31.1653	10.8783	31.3024
		10.9193	31.0895	10.9193	32.7542
		10.9604	30.8039	10.9604	34.3378
		11.0014	27.1497	11.0014	35.8956
		11.0425	29.2329	11.0425	32.4504
		11.0835	30.0497	11.0835	32.8796
		11.1246	29.4642	11.1246	37.2316
		11.1656	28.5134	11.1656	32.0937
		11.2067	28.2421	11.2067	33.3086
		11.2477	28.2317	11.2477	35.725
		11.2888	30.8183	11.2888	30.2157
		11.3298	28.2459	11.3298	30.7548
		11.3709	26.441	11.3709	29.3938
		11.4119	26.0077	11.4119	27.0938
		11.453	27.3788	11.453	25.7355
		11.494	26.7955	11.494	22.4882
		11.5351	25.0028	11.5351	22.4889
		11.5761	26.3127	11.5761	20.7634
		11.6172	27.6009	11.6172	16.8356
		11.6582	33.5306	11.6582	20.037
		11.6993	33.0754	11.6993	19.54
		11.7403	30.5779	11.7403	16.6444
		11.7814	30.3471	11.7814	18.3799
		11.8224	29.928	11.8224	20.1035
		11.8635	33.8418	11.8635	16.9534
		11.9045	32.1725	11.9045	18.1911
		11.9456	28.4358	11.9456	20.3381
		11.9866	33.2186	11.9866	17.0072
		12.0277	30.114	12.0277	14.2425
		12.0687	30.4354	12.0687	15.352
		12.1098	30.4814	12.1098	15.355
		12.1508	33.6642	12.1508	16.9831
		12.1919	30.4038	12.1919	14.0193
		12.2329	29.9835	12.2329	14.0934
		12.274	30.862	12.274	14.643
		12.315	36.6453	12.315	15.1209
		12.3561	32.0494	12.3561	13.378
		12.3971	35.1609	12.3971	14.1651
		12.4382	32.7063	12.4382	13.415
		12.4792	30.9881	12.4792	14.4771
		12.5203	32.4348	12.5203	15.0436
		12.5613	30.9945	12.5613	16.315
		12.6024	32.9391	12.6024	14.0067
		12.6434	32.0722	12.6434	14.3559
		12.6845	30.941	12.6845	14.7899
		12.7255	30.4226	12.7255	14.055
		12.7666	31.2145	12.7666	16.875
		12.8076	31.9314	12.8076	16.9418
		12.8487	31.6731	12.8487	15.1343
		12.8897	29.2594	12.8897	13.563
		12.9308	29.5845	12.9308	16.1728
		12.9718	27.3569	12.9718	16.0032
		13.0129	26.3018	13.0129	16.288
		13.0539	27.4469	13.0539	15.1639
		13.095	28.2495	13.095	19.7716
		13.136	29.5946	13.136	17.4323
		13.1771	27.6122	13.1771	16.0359
		13.2181	31.4702	13.2181	11.9272
		13.2592	29.0799	13.2592	12.7134
		13.3002	28.7687	13.3002	17.319
		13.3413	27.452	13.3413	16.0305
		13.3823	27.7052	13.3823	15.6919
		13.4234	29.101	13.4234	16.8825
		13.4644	26.446	13.4644	17.8289
		13.5055	28.5148
		13.5465	29.6896
		13.5876	28.9724
		13.6286	26.1064
		13.6697	29.4651
		13.7107	31.2067
		13.7518	27.5605
		13.7928	28.8383
		13.8339	27.1359
		13.8749	26.1151
		13.916	26.6277
		13.957	26.5471
		13.9981	26.3072
		14.0391	26.0768
		14.0802	25.5862
		14.1212	25.1303
		14.1623	26.6822
		14.2033	27.9146
		14.2444	26.3452
		14.2854	25.8425
		14.3265	25.5942
		14.3675	24.4863
		14.4086	27.02
		14.4496	26.521
		14.4907	28.5629
		14.5317	26.27
		14.5728	28.1683
		14.6138	28.3042
		14.6549	26.7078
		14.6959	30.032
		14.737	26.5189
		14.778	27.7328
		14.8191	27.9873
		14.8601	29.5779
		14.9012	28.4913
		14.9422	27.0131
		14.9833	27.7002
		15.0243	28.0545
		15.0654	30.6149
		15.1064	30.0794
		15.1475	31.763
		15.1885	29.5
		15.2296	26.915
		15.2706	30.4546
		15.3117	30.7518
		15.3527	28.0427
		15.3938	24.4686
		15.4348	26.6719
		15.4759	27.4922
		15.5169	24.0652
		15.558	29.5771
		15.599	30.3326
		15.6401	30.1469
		15.6811	34.3596
		15.7222	34.7165
		15.7632	31.5238
		15.8043	32.3171
		15.8453	33.3725
		15.8864	33.0065
		15.9274	32.9369
		15.9685	30.9691
		16.0095	32.8435
		16.0506	31.4014
		16.0916	33.7033
		16.1327	34.4739
		16.1737	32.1235
		16.2148	28.0866
		16.2558	27.3639
		16.2969	27.4556
		16.3379	25.7909
		16.379	26.7184

## Sheet: MDC1_IF
Group	Intensity
Early_WT	13.7026
Early_WT	10.6902
Early_WT	7.75607
Early_WT	7.33012
Early_WT	15.717
Early_WT	11.2502
Early_WT	16.8741
Early_WT	14.5803
Early_WT	10.977
Early_WT	10.4375
Early_WT	15.3786
Early_WT	2.62826
Early_WT	4.94355
Early_WT	5.50673
Early_WT	5.7905
Early_WT	7.82228
Early_WT	5.58653
Early_WT	7.58228
Early_WT	5.3553
Early_WT	11.3534
Early_WT	11.4973
Early_WT	14.7174
Early_WT	8.56506
Early_WT	2.7182
Early_WT	2.85259
Early_WT	2.26923
Early_WT	2.59173
Early_WT	3.06038
Early_WT	4.51503
Early_WT	2.61422
Mid-Late_WT	13.5185
Mid-Late_WT	13.855
Mid-Late_WT	14.2154
Mid-Late_WT	9.72091
Mid-Late_WT	16.3938
Mid-Late_WT	16.7323
Mid-Late_WT	15.0984
Mid-Late_WT	16.1265
Mid-Late_WT	14.5598
Mid-Late_WT	14.1989
Mid-Late_WT	12.9809
Mid-Late_WT	7.33884
Mid-Late_WT	12.2977
Mid-Late_WT	18.7694
Mid-Late_WT	15.2318
Mid-Late_WT	14.0483
Mid-Late_WT	18.5289
Mid-Late_WT	19.2155
Mid-Late_WT	11.3041
Mid-Late_WT	19.1084
Mid-Late_WT	13.9229
Mid-Late_WT	16.166
Mid-Late_WT	14.8814
Mid-Late_WT	7.73948
Mid-Late_WT	7.60356
Mid-Late_WT	14.9737
Mid-Late_WT	13.9553
Mid-Late_WT	17.1293
Mid-Late_WT	12.8303
Mid-Late_WT	18.4201
Mid-Late_WT	15.3356
Mid-Late_WT	11.1615
Mid-Late_WT	15.0403
Mid-Late_WT	14.071
Mid-Late_WT	6.33438
Mid-Late_WT	12.6856
Mid-Late_WT	4.57245
Mid-Late_WT	4.49616
Mid-Late_WT	3.64194
Early_cKO	1.12837
Early_cKO	1
Early_cKO	1.21993
Early_cKO	4.12538
Early_cKO	6.55416
Early_cKO	2.60782
Early_cKO	2.45074
Early_cKO	1.09115
Early_cKO	2.3806
Early_cKO	2.34721
Early_cKO	4.01825
Early_cKO	2.88963
Early_cKO	2.58962
Early_cKO	3.87237
Early_cKO	1
Early_cKO	1.07014
Early_cKO	3.91481
Early_cKO	1.25204
Early_cKO	4.21851
Early_cKO	1.5062
Early_cKO	3.88167
Early_cKO	1.39681
Early_cKO	1.19685
Mid-Late_cKO	12.5152
Mid-Late_cKO	6.64934
Mid-Late_cKO	10.0657
Mid-Late_cKO	1.16275
Mid-Late_cKO	5.00707
Mid-Late_cKO	2.02143
Mid-Late_cKO	1.01193
Mid-Late_cKO	4.56169
Mid-Late_cKO	4.79515
Mid-Late_cKO	2.11768
Mid-Late_cKO	1.15981
Mid-Late_cKO	1.61633
Mid-Late_cKO	1
Mid-Late_cKO	1.38425
Mid-Late_cKO	1.37405
Mid-Late_cKO	1.66307
Mid-Late_cKO	2.94029

## Sheet: gH2AX_IF
Group	Intensity
Ino80WT	5.04482
Ino80WT	5.92408
Ino80WT	4.57785
Ino80WT	6.70725
Ino80WT	3.35252
Ino80WT	7.50432
Ino80WT	10.1819
Ino80WT	4.61275
Ino80WT	8.60411
Ino80WT	1.57519
Ino80WT	1.68335
Ino80WT	1.62191
Ino80WT	2.13452
Ino80WT	2.83171
Ino80WT	2.96119
Ino80WT	3.96206
Ino80WT	2.46107
Ino80WT	2.51875
Ino80WT	2.18373
Ino80WT	2.43466
Ino80WT	3.15891
Ino80WT	3.42805
Ino80WT	2.65364
Ino80WT	4.25647
Ino80WT	3.5277
Ino80WT	5.37581
Ino80WT	4.60647
Ino80WT	3.58487
Ino80WT	2.31272
Ino80WT	3.1994
Ino80WT	2.32757
Ino80WT	3.49724
Ino80WT	2.41746
Ino80WT	5.34815
Ino80WT	6.29062
Ino80WT	2.93712
Ino80WT	2.71906
Ino80WT	4.02855
Ino80WT	3.98898
Ino80WT	4.9851
Ino80WT	5.07034
Ino80WT	4.01431
Ino80WT	2.90066
Ino80WT	6.24892
Ino80WT	5.48996
Ino80WT	4.83485
Ino80WT	4.55457
Ino80WT	2.89578
Ino80WT	3.75908
Ino80WT	16.0561
Ino80WT	9.8942
Ino80WT	7.70322
Ino80WT	10.083
Ino80WT	6.68362
Ino80WT	7.26922
Ino80WT	12.7673
Ino80WT	11.2982
Ino80WT	11.9285
Ino80cKO	1
Ino80cKO	2.18056
Ino80cKO	3.78291
Ino80cKO	6.60666
Ino80cKO	2.37567
Ino80cKO	4.01598
Ino80cKO	3.74913
Ino80cKO	4.68647
Ino80cKO	12.4646
Ino80cKO	5.18325
Ino80cKO	3.81238
Ino80cKO	1.30333
Ino80cKO	1.73663
Ino80cKO	1.20778
Ino80cKO	1.21689
Ino80cKO	1.09805
Ino80cKO	1
Ino80cKO	1.6895
Ino80cKO	2.015
Ino80cKO	1.68982
Ino80cKO	2.30395
Ino80cKO	1.98799
Ino80cKO	1.53466
Ino80cKO	1
Ino80cKO	1.08539
Ino80cKO	1.02413
Ino80cKO	1.24645
Ino80cKO	2.57885
Ino80cKO	1.26215

## Sheet: gH2AX_Line-trace
Distance(micron)	Intensity	Distance(micron)	Intensity	Distance(micron)	Intensity	Distance(micron)	Intensity
	Early WT		Early cKO		Late WT		Late cKO
0	2.89303	0	6.26912	0	8.61915	0	6.48783
0.06516	6.55973	0.06516	-0.0524803	0.06516	14.0212	0.06516	9.30433
0.13032	19.5294	0.13032	0.11382	0.13032	18.1112	0.13032	4.43513
0.19548	22.9839	0.19548	5.42842	0.19548	11.8552	0.19548	13.2131
0.26063	17.4385	0.26063	6.97782	0.26063	10.3192	0.26063	15.39
0.32579	28.1051	0.32579	3.96312	0.32579	17.4042	0.32579	10.6831
0.39095	33.8021	0.39095	0.10432	0.39095	16.5152	0.39095	10.7063
0.45611	26.7415	0.45611	0.26162	0.45611	15.1572	0.45611	12.9519
0.52127	31.3172	0.52127	4.40402	0.52127	9.13315	0.52127	14.9571
0.58643	35.2566	0.58643	0.66092	0.58643	7.68915	0.58643	18.7989
0.65159	48.196	0.65159	9.13832	0.65159	8.02315	0.65159	13.5624
0.71675	24.893	0.71675	4.53372	0.71675	11.9392	0.71675	40.1836
0.7819	39.1657	0.7819	3.80402	0.7819	17.6912	0.7819	42.4087
0.84706	57.9233	0.84706	8.53422	0.84706	27.0502	0.84706	33.9727
0.91222	56.4385	0.91222	4.31142	0.91222	42.3392	0.91222	40.5079
0.97738	47.893	0.97738	5.98682	0.97738	40.0272	0.97738	65.4243
1.04254	65.4385	1.04254	21.277	1.04254	47.2372	1.04254	78.4122
1.1077	80.9233	1.1077	26.129	1.1077	54.2272	1.1077	78.5877
1.17286	67.8021	1.17286	25.0572	1.17286	59.9352	1.17286	72.7573
1.23802	72.4991	1.23802	39.7374	1.23802	67.2402	1.23802	81.0126
1.30317	76.8627	1.30317	23.1541	1.30317	97.1522	1.30317	72.5613
1.36833	78.0748	1.36833	24.6242	1.36833	99.6192	1.36833	80.1517
1.43349	69.2263	1.43349	54.2714	1.43349	106.345	1.43349	75.0802
1.49865	76.4385	1.49865	49.9441	1.49865	116.615	1.49865	56.1007
1.56381	70.4385	1.56381	29.0624	1.56381	134.879	1.56381	91.7136
1.62897	71.3475	1.62897	48.66	1.62897	132.819	1.62897	73.6061
1.69413	66.893	1.69413	50.2883	1.69413	153.689	1.69413	55.8565
1.75929	58.2566	1.75929	49.9318	1.75929	142.451	1.75929	60.569
1.82444	62.5294	1.82444	36.8999	1.82444	136.388	1.82444	49.7788
1.8896	77.1657	1.8896	43.6202	1.8896	137.999	1.8896	57.3321
1.95476	78.6203	1.95476	42.7485	1.95476	129.456	1.95476	70.6709
2.01992	80.0748	2.01992	28.6992	2.01992	118.155	2.01992	71.8211
2.08508	64.5597	2.08508	23.9739	2.08508	121.395	2.08508	71.0913
2.15024	84.893	2.15024	28.7313	2.15024	131.014	2.15024	79.826
2.2154	97.8021	2.2154	41.6822	2.2154	120.767	2.2154	72.075
2.28056	92.2869	2.28056	38.6942	2.28056	136.619	2.28056	60.6581
2.34571	63.9839	2.34571	32.5677	2.34571	137.15	2.34571	42.8478
2.41087	61.9233	2.41087	14.8035	2.41087	127.033	2.41087	65.3553
2.47603	69.8324	2.47603	3.53732	2.47603	130.917	2.47603	58.3546
2.54119	73.6203	2.54119	12.863	2.54119	146.875	2.54119	55.8125
2.60635	80.1657	2.60635	18.2499	2.60635	147.585	2.60635	65.2949
2.67151	67.2263	2.67151	17.0115	2.67151	161.633	2.67151	53.2453
2.73667	77.5294	2.73667	11.3798	2.73667	140.299	2.73667	43.1309
2.80183	63.2263	2.80183	5.50272	2.80183	136.577	2.80183	54.6234
2.86698	80.5597	2.86698	7.07472	2.86698	147.256	2.86698	62.8624
2.93214	64.3475	2.93214	12.5215	2.93214	144.129	2.93214	46.2589
2.9973	68.7112	2.9973	9.06062	2.9973	137.721	2.9973	41.2637
3.06246	68.59	3.06246	45.2691	3.06246	124.852	3.06246	53.382
3.12762	72.1657	3.12762	41.2591	3.12762	126.532	3.12762	62.2068
3.19278	62.0445	3.19278	7.19122	3.19278	136.099	3.19278	76.4004
3.25794	76.2263	3.25794	3.98372	3.25794	130.131	3.25794	62.5991
3.32309	90.1657	3.32309	5.17582	3.32309	130.75	3.32309	58.8739
3.38825	63.5294	3.38825	4.55882	3.38825	153.255	3.38825	83.458
3.45341	60.4688	3.45341	6.53192	3.45341	149.185	3.45341	77.1031
3.51857	75.2566	3.51857	7.17992	3.51857	140.337	3.51857	66.0674
3.58373	66.893	3.58373	11.6935	3.58373	144.925	3.58373	74.4698
3.64889	63.9233	3.64889	7.76342	3.64889	153.659	3.64889	65.3539
3.71405	73.7112	3.71405	9.30282	3.71405	164.03	3.71405	94.8239
3.77921	44.9536	3.77921	11.0394	3.77921	150.155	3.77921	83.7923
3.84436	50.4688	3.84436	9.99182	3.84436	155.73	3.84436	78.7774
3.90952	62.893	3.90952	9.05812	3.90952	151.456	3.90952	86.0143
3.97468	50.7415	3.97468	16.5969	3.97468	141.311	3.97468	83.4233
4.03984	55.9839	4.03984	16.5864	4.03984	149.175	4.03984	102.155
4.105	49.1657	4.105	29.7136	4.105	151.899	4.105	103.174
4.17016	49.1657	4.17016	15.4047	4.17016	140.657	4.17016	78.9803
4.23532	43.2566	4.23532	25.5767	4.23532	140.467	4.23532	71.5839
4.30048	44.893	4.30048	26.8465	4.30048	159.461	4.30048	96.4732
4.36563	67.7718	4.36563	26.8628	4.36563	150.548	4.36563	99.1416
4.43079	58.1051	4.43079	20.4859	4.43079	143.746	4.43079	101.233
4.49595	45.5294	4.49595	22.8404	4.49595	153.875	4.49595	85.2505
4.56111	50.9536	4.56111	70.8583	4.56111	165.73	4.56111	82.3109
4.62627	54.9536	4.62627	42.1161	4.62627	152.998	4.62627	92.1163
4.69143	36.6203	4.69143	47.8825	4.69143	145.759	4.69143	77.3858
4.75659	40.2263	4.75659	58.0133	4.75659	167.08	4.75659	71.8909
4.82175	44.9536	4.82175	78.6887	4.82175	173.192	4.82175	95.1895
4.8869	43.893	4.8869	42.3542	4.8869	166.027	4.8869	69.0424
4.95206	57.3172	4.95206	77.6344	4.95206	172.37	4.95206	65.3015
5.01722	52.5597	5.01722	70.5498	5.01722	161.312	5.01722	67.2336
5.08238	44.0748	5.08238	66.3965	5.08238	144.266	5.08238	60.1964
5.14754	51.4385	5.14754	54.6068	5.14754	164.153	5.14754	61.8111
5.2127	43.4082	5.2127	49.8309	5.2127	141.224	5.2127	57.3418
5.27786	55.8021	5.27786	51.2173	5.27786	144.213	5.27786	56.2474
5.34302	40.9536	5.34302	48.442	5.34302	128.923	5.34302	51.1645
5.40817	46.4082	5.40817	37.246	5.40817	147.337	5.40817	57.9502
5.47333	45.893	5.47333	65.268	5.47333	119.419	5.47333	38.7355
5.53849	32.9233	5.53849	43.4794	5.53849	131.58	5.53849	49.7552
5.60365	29.0748	5.60365	29.7834	5.60365	123.229	5.60365	35.5325
5.66881	23.3475	5.66881	33.2705	5.66881	102.998	5.66881	29.1038
5.73397	28.2263	5.73397	49.5452	5.73397	82.7082	5.73397	8.14583
5.79913	24.2566	5.79913	30.3775	5.79913	89.5902	5.79913	27.0404
5.86428	23.0748	5.86428	39.5867	5.86428	63.0882	5.86428	19.8936
5.92944	19.7415	5.92944	32.6639	5.92944	48.2232	5.92944	15.2686
5.9946	17.7415	5.9946	29.1165	5.9946	59.8262	5.9946	15.3494
6.05976	17.4385	6.05976	12.8445	6.05976	36.5502	6.05976	19.4878
6.12492	12.2566	6.12492	10.7691	6.12492	21.9902
6.19008	0.40823			6.19008	26.0862
6.25524	14.1657			6.25524	36.1942
6.3204	5.04453			6.3204	23.0352
6.38555	10.59			6.38555	22.1032
6.45071	0.89303			6.45071	17.2702
				6.51587	14.2452
				6.58103	14.1402
				6.64619	13.3662
				6.71135	4.44015
				6.77651	9.53715
				6.84167	6.61915
